# Supplementary material for: Synthesis, crystal structure and properties of bis­(iso­seleno­cyanato-κN)tetra­kis­(pyridine-κN)nickel(II)
Source: Acta Crystallogr E Crystallogr Commun. 2023 Jan 12;79(Pt 2):90–4. doi: 10.1107/S2056989023000245 (PMC9912460; doi:10.1107/S2056989023000245)
Supplement: Supplementary file 1 [file e-79-00090-sup1.cif]

##############################################################################
#                                                                            #
# This CIF contains the data in a paper accepted for publication in          #
# Acta Crystallographica Section E. It conforms to the requirements of       #
# Notes for Authors for Acta Crystallographica Section E, and has been       #
# peer reviewed under the auspices of the IUCr Commission on Journals.       #
#                                                                            #
# Full details of the Crystallographic Information File format               #
# are given in the paper "The Crystallographic Information File (CIF):       #
# a New Standard Archive File for Crystallography" by S. R. Hall, F. H.      #
# Allen and I. D. Brown [Acta Cryst. (1991), A47, 655-685].                  #
#                                                                            #
# The current version of the core CIF dictionary is obtainable from          #
# ftp://ftp.iucr.org/pub/cif_core.dic.                                       #
#                                                                            #
# Software is freely available for graphical display of the structure(s)     #
# in this CIF. For information consult the CIF software page                 #
# http://www.iucr.org/resources/cif/software.                                #
#                                                                            #
# This file may be used for bona fide research purposes within the           #
# scientific community so long as proper attribution is given to the journal # 
# article from which it was obtained.                                        #
#                                                                            #
##############################################################################
data_I
_audit_creation_method     'SHELXL-2018/3'
_journal_date_recd_electronic     2023-01-06
_journal_date_accepted     2023-01-10
_journal_name_full     'Acta Crystallographica, Section E'
_journal_year     2023
_journal_volume     79
_journal_issue      2
_journal_page_first     1
_journal_page_last     0
_journal_paper_category     GM
_journal_paper_doi     10.1107/S2056989023000245
_journal_coeditor_code     HB8047
_publ_contact_author_name     'Christian N\"ather'
_publ_contact_author_address
;
Institut f\"ur Anorganische Chemie
Universit\"at Kiel
Max-Eyth-Str. 2
24118 Kiel
;
_publ_contact_author_email     'cnaether@ac.uni-kiel.de'
_publ_contact_author_fax     ?
_publ_contact_author_phone     ?
_publ_section_title
;
Synthesis, crystal structure and properties of
bis(isoselenocyanato-\k<i>N</i>)tetrakis(pyridine-\k<i>N</i>)nickel(II)
;
_publ_section_title_footnote     .
loop_
    _publ_author_name
    _publ_author_footnote
    _publ_author_address
    'N\"ather, Christian' .
;
Institut f\"ur Anorganische Chemie
Universit\"at Kiel
Max-Eyth-Str. 2
24118 Kiel
Germany
;
    'Boeckmann, Jan' .
;
Institut f\"ur Anorganische Chemie
Universit\"at Kiel
Max-Eyth-Str. 2
24118 Kiel
Germany
;
_publ_section_synopsis
;
In the crystal structure of the title compound, discrete centrosymmetric
complexes are observed, in which the Ni cations are octahedrally coordinated
by two terminal N-bonded selenocyanate anions and four pyridine coligands.
;
_chemical_name_systematic
;
Bis(isoselenocyanato-\k<i>N</i>)tetrakis(pyridine-\k<i>N</i>)nickel(II)
;
_chemical_name_common     ?
_chemical_formula_moiety     'C22 H20 N6 Ni Se2'
_chemical_formula_sum     'C22 H20 N6 Ni Se2'
_chemical_formula_iupac     '[Ni (N C Se)2 (C5 H5 N1)4]'
_chemical_formula_weight     585.07
_chemical_melting_point     ?
_space_group_crystal_system     monoclinic
_space_group_name_H-M_alt     'C 2/c'
_space_group_name_Hall     '-C 2yc'
loop_
    _space_group_symop_operation_xyz
    'x, y, z'
    '-x, y, -z+1/2'
    'x+1/2, y+1/2, z'
    '-x+1/2, y+1/2, -z+1/2'
    '-x, -y, -z'
    'x, -y, z-1/2'
    '-x+1/2, -y+1/2, -z'
    'x+1/2, -y+1/2, z-1/2'
_cell_length_a     12.4422(10)
_cell_length_b     13.2302(9)
_cell_length_c     15.0723(12)
_cell_angle_alpha     90
_cell_angle_beta     108.755(9)
_cell_angle_gamma     90
_cell_volume     2349.4(3)
_cell_formula_units_Z     4
_cell_measurement_reflns_used     7129
_cell_measurement_theta_min     2.315
_cell_measurement_theta_max     26.999
_cell_measurement_temperature     170(2)
_exptl_crystal_description     block
_exptl_crystal_colour     purple
_exptl_crystal_size_max     0.50
_exptl_crystal_size_mid     0.40
_exptl_crystal_size_min     0.30
_exptl_crystal_density_diffrn     1.654
_exptl_crystal_density_meas     ?
_exptl_crystal_density_method     ?
_exptl_crystal_F_000     1160
_exptl_absorpt_coefficient_mu     3.945
_exptl_absorpt_correction_type     numerical
_exptl_absorpt_process_details
;
(X-Shape and X-Red 32; Stoe, 2008)
;
_exptl_absorpt_correction_T_min     0.4859
_exptl_absorpt_correction_T_max     0.5627
_diffrn_ambient_temperature     170(2)
_diffrn_source     ?
_diffrn_radiation_type     MoK\a
_diffrn_radiation_wavelength     0.71073
_diffrn_measurement_device_type     'Stoe IPDS-2'
_diffrn_measurement_method     'omega scans'
_diffrn_detector_area_resol_mean     ?
_diffrn_reflns_number     7129
_diffrn_reflns_av_R_equivalents     0.0343
_diffrn_reflns_av_unetI/netI     0.0321
_diffrn_reflns_theta_min     2.315
_diffrn_reflns_theta_max     26.999
_diffrn_reflns_theta_full     25.242
_diffrn_measured_fraction_theta_max     0.966
_diffrn_measured_fraction_theta_full     0.971
_diffrn_reflns_limit_h_min     -15
_diffrn_reflns_limit_h_max     15
_diffrn_reflns_limit_k_min     -13
_diffrn_reflns_limit_k_max     16
_diffrn_reflns_limit_l_min     -19
_diffrn_reflns_limit_l_max     19
_refine_special_details     ?
_reflns_number_total     2485
_reflns_number_gt     1971
_reflns_threshold_expression     'I > 2\s(I)'
_refine_ls_structure_factor_coef     Fsqd
_refine_ls_matrix_type     full
_refine_ls_R_factor_all     0.0429
_refine_ls_R_factor_gt     0.0303
_refine_ls_wR_factor_gt     0.0709
_refine_ls_wR_factor_ref     0.0751
_refine_ls_goodness_of_fit_ref     1.018
_refine_ls_restrained_S_all     1.018
_refine_ls_number_reflns     2485
_refine_ls_number_parameters     142
_refine_ls_number_restraints     0
_refine_ls_hydrogen_treatment     constr
_refine_ls_weighting_scheme     calc
_refine_ls_weighting_details
                      'w=1/[\s^2^(Fo^2^)+(0.0461P)^2^] where P=(Fo^2^+2Fc^2^)/3'
_atom_sites_solution_hydrogens     geom
_atom_sites_solution_primary     dual
_atom_sites_solution_secondary     ?
_refine_ls_shift/su_max     0.000
_refine_ls_shift/su_mean     0.000
_refine_diff_density_max     0.885
_refine_diff_density_min     -0.639
_refine_ls_extinction_method     none
_refine_ls_extinction_coef     .
loop_
    _atom_type_symbol
    _atom_type_description
    _atom_type_scat_dispersion_real
    _atom_type_scat_dispersion_imag
    _atom_type_scat_source
    'C' 'C' 0.0033 0.0016
                         'International Tables Vol C Tables 4.2.6.8 and 6.1.1.4'
    'H' 'H' 0.0000 0.0000
                         'International Tables Vol C Tables 4.2.6.8 and 6.1.1.4'
    'N' 'N' 0.0061 0.0033
                         'International Tables Vol C Tables 4.2.6.8 and 6.1.1.4'
    'Ni' 'Ni' 0.3393 1.1124
                         'International Tables Vol C Tables 4.2.6.8 and 6.1.1.4'
    'Se' 'Se' -0.0929 2.2259
                         'International Tables Vol C Tables 4.2.6.8 and 6.1.1.4'
_computing_data_collection
;
X-Area (Stoe, 2008)
;
_computing_cell_refinement
;
X-Area (Stoe, 2008)
;
_computing_data_reduction
;
X-Area (Stoe, 2008)
;
_computing_structure_solution
;
<i>SHELXT2014/5</i> (Sheldrick, 2015a)
;
_computing_structure_refinement
;
<i>SHELXL2016/6</i> (Sheldrick, 2015b)
;
_computing_molecular_graphics
;
DIAMOND (Brandenburg & Putz, 1999)
;
_computing_publication_material
;
publCIF (Westrip, 2010)
;
loop_
    _atom_site_type_symbol
    _atom_site_label
    _atom_site_fract_x
    _atom_site_fract_y
    _atom_site_fract_z
    _atom_site_U_iso_or_equiv
    _atom_site_adp_type
    _atom_site_calc_flag
    _atom_site_occupancy
    _atom_site_disorder_assembly
    _atom_site_disorder_group
    Ni Ni1 0.750000 0.750000 0.500000 0.01661(12) Uani d 1 . .
    N N11 0.63560(19) 0.62770(17) 0.43798(16) 0.0204(5) Uani d 1 . .
    C C11 0.6697(3) 0.5310(2) 0.4492(2) 0.0277(6) Uani d 1 . .
    H H11 0.747512 0.517340 0.481265 0.033 Uiso calc 1 . .
    C C12 0.5971(3) 0.4497(3) 0.4165(2) 0.0365(7) Uani d 1 . .
    H H12 0.624361 0.382260 0.427221 0.044 Uiso calc 1 . .
    C C13 0.4841(3) 0.4692(3) 0.3678(2) 0.0397(8) Uani d 1 . .
    H H13 0.432159 0.415397 0.344311 0.048 Uiso calc 1 . .
    C C14 0.4487(3) 0.5685(3) 0.3543(3) 0.0391(8) Uani d 1 . .
    H H14 0.371805 0.584215 0.320745 0.047 Uiso calc 1 . .
    C C15 0.5265(3) 0.6448(2) 0.3902(2) 0.0291(6) Uani d 1 . .
    H H15 0.501079 0.712884 0.380325 0.035 Uiso calc 1 . .
    N N21 0.78775(18) 0.68763(17) 0.63947(15) 0.0193(5) Uani d 1 . .
    C C21 0.7547(2) 0.7336(2) 0.7063(2) 0.0258(6) Uani d 1 . .
    H H21 0.716401 0.796653 0.692048 0.031 Uiso calc 1 . .
    C C22 0.7742(3) 0.6931(3) 0.7948(2) 0.0312(7) Uani d 1 . .
    H H22 0.750093 0.728412 0.839944 0.037 Uiso calc 1 . .
    C C23 0.8288(3) 0.6010(3) 0.8172(2) 0.0319(7) Uani d 1 . .
    H H23 0.842008 0.571618 0.877261 0.038 Uiso calc 1 . .
    C C24 0.8638(3) 0.5528(2) 0.7495(2) 0.0299(6) Uani d 1 . .
    H H24 0.901305 0.489356 0.762043 0.036 Uiso calc 1 . .
    C C25 0.8428(2) 0.5993(2) 0.6628(2) 0.0244(6) Uani d 1 . .
    H H25 0.868951 0.566730 0.617400 0.029 Uiso calc 1 . .
    Se Se1 0.41596(3) 0.85023(2) 0.58223(2) 0.02991(11) Uani d 1 . .
    C C1 0.5366(2) 0.83774(19) 0.54277(18) 0.0196(5) Uani d 1 . .
    N N1 0.6154(2) 0.82749(18) 0.51901(16) 0.0228(5) Uani d 1 . .
loop_
    _atom_site_aniso_label
    _atom_site_aniso_U_11
    _atom_site_aniso_U_22
    _atom_site_aniso_U_33
    _atom_site_aniso_U_12
    _atom_site_aniso_U_13
    _atom_site_aniso_U_23
    Ni1 0.0135(2) 0.0166(2) 0.0203(2) 0.00038(17) 0.0062(2) -0.00075(18)
    N11 0.0182(12) 0.0201(12) 0.0227(11) -0.0014(9) 0.0061(10) -0.0024(9)
    C11 0.0268(16) 0.0216(15) 0.0342(16) 0.0006(12) 0.0090(14) -0.0016(12)
    C12 0.044(2) 0.0225(15) 0.0430(18) -0.0059(14) 0.0145(17) -0.0052(14)
    C13 0.041(2) 0.0353(19) 0.0436(19) -0.0199(15) 0.0143(17) -0.0140(15)
    C14 0.0221(17) 0.041(2) 0.046(2) -0.0095(13) 0.0004(16) -0.0070(16)
    C15 0.0228(16) 0.0275(15) 0.0333(16) -0.0016(12) 0.0038(14) -0.0019(12)
    N21 0.0173(12) 0.0204(11) 0.0201(11) -0.0011(9) 0.0061(10) -0.0006(9)
    C21 0.0231(15) 0.0300(15) 0.0244(14) -0.0004(11) 0.0078(13) -0.0056(12)
    C22 0.0315(17) 0.0428(18) 0.0207(13) -0.0025(14) 0.0103(14) -0.0067(13)
    C23 0.0279(17) 0.047(2) 0.0198(14) -0.0048(14) 0.0059(14) 0.0037(13)
    C24 0.0295(16) 0.0296(16) 0.0301(14) 0.0048(13) 0.0088(14) 0.0073(13)
    C25 0.0242(16) 0.0243(15) 0.0249(14) 0.0029(11) 0.0079(13) -0.0008(11)
    Se1 0.02946(18) 0.02786(17) 0.04138(19) 0.00354(12) 0.02390(15) 0.00093(13)
    C1 0.0225(14) 0.0150(12) 0.0186(13) 0.0024(10) 0.0028(12) -0.0001(10)
    N1 0.0186(12) 0.0235(12) 0.0270(12) 0.0028(9) 0.0084(11) 0.0007(9)
_geom_special_details
;
 All esds (except the esd in the dihedral angle between two l.s. planes)
 are estimated using the full covariance matrix.  The cell esds are taken
 into account individually in the estimation of esds in distances, angles
 and torsion angles; correlations between esds in cell parameters are only
 used when they are defined by crystal symmetry.  An approximate (isotropic)
 treatment of cell esds is used for estimating esds involving l.s. planes.
;
loop_
    _geom_bond_atom_site_label_1
    _geom_bond_atom_site_label_2
    _geom_bond_site_symmetry_2
    _geom_bond_distance
    _geom_bond_publ_flag
    Ni1 N1 7_666 2.061(2) ?
    Ni1 N1 . 2.061(2) y
    Ni1 N11 . 2.159(2) y
    Ni1 N11 7_666 2.159(2) ?
    Ni1 N21 . 2.165(2) y
    Ni1 N21 7_666 2.165(2) ?
    N11 C15 . 1.336(4) ?
    N11 C11 . 1.342(4) ?
    C11 C12 . 1.388(4) ?
    C11 H11 . 0.9500 ?
    C12 C13 . 1.385(5) ?
    C12 H12 . 0.9500 ?
    C13 C14 . 1.380(5) ?
    C13 H13 . 0.9500 ?
    C14 C15 . 1.384(4) ?
    C14 H14 . 0.9500 ?
    C15 H15 . 0.9500 ?
    N21 C25 . 1.342(4) ?
    N21 C21 . 1.350(3) ?
    C21 C22 . 1.384(4) ?
    C21 H21 . 0.9500 ?
    C22 C23 . 1.383(5) ?
    C22 H22 . 0.9500 ?
    C23 C24 . 1.387(4) ?
    C23 H23 . 0.9500 ?
    C24 C25 . 1.391(4) ?
    C24 H24 . 0.9500 ?
    C25 H25 . 0.9500 ?
    Se1 C1 . 1.792(3) ?
    C1 N1 . 1.154(3) ?
loop_
    _geom_angle_atom_site_label_1
    _geom_angle_atom_site_label_2
    _geom_angle_atom_site_label_3
    _geom_angle_site_symmetry_1
    _geom_angle_site_symmetry_3
    _geom_angle
    _geom_angle_publ_flag
    N1 Ni1 N1 7_666 . 180.0 y
    N1 Ni1 N11 7_666 . 91.10(9) y
    N1 Ni1 N11 . . 88.90(9) y
    N1 Ni1 N11 7_666 7_666 88.90(9) ?
    N1 Ni1 N11 . 7_666 91.10(9) ?
    N11 Ni1 N11 . 7_666 180.00(8) ?
    N1 Ni1 N21 7_666 . 90.75(9) y
    N1 Ni1 N21 . . 89.25(9) y
    N11 Ni1 N21 . . 92.40(8) y
    N11 Ni1 N21 7_666 . 87.60(8) ?
    N1 Ni1 N21 7_666 7_666 89.25(9) ?
    N1 Ni1 N21 . 7_666 90.75(9) ?
    N11 Ni1 N21 . 7_666 87.61(8) ?
    N11 Ni1 N21 7_666 7_666 92.40(8) ?
    N21 Ni1 N21 . 7_666 180.0 ?
    C15 N11 C11 . . 117.1(3) ?
    C15 N11 Ni1 . . 121.4(2) ?
    C11 N11 Ni1 . . 121.5(2) ?
    N11 C11 C12 . . 123.4(3) ?
    N11 C11 H11 . . 118.3 ?
    C12 C11 H11 . . 118.3 ?
    C13 C12 C11 . . 118.5(3) ?
    C13 C12 H12 . . 120.7 ?
    C11 C12 H12 . . 120.7 ?
    C14 C13 C12 . . 118.5(3) ?
    C14 C13 H13 . . 120.8 ?
    C12 C13 H13 . . 120.8 ?
    C13 C14 C15 . . 119.1(3) ?
    C13 C14 H14 . . 120.4 ?
    C15 C14 H14 . . 120.4 ?
    N11 C15 C14 . . 123.3(3) ?
    N11 C15 H15 . . 118.3 ?
    C14 C15 H15 . . 118.3 ?
    C25 N21 C21 . . 116.7(2) ?
    C25 N21 Ni1 . . 121.25(17) ?
    C21 N21 Ni1 . . 122.01(19) ?
    N21 C21 C22 . . 122.9(3) ?
    N21 C21 H21 . . 118.5 ?
    C22 C21 H21 . . 118.5 ?
    C23 C22 C21 . . 119.8(3) ?
    C23 C22 H22 . . 120.1 ?
    C21 C22 H22 . . 120.1 ?
    C22 C23 C24 . . 118.1(3) ?
    C22 C23 H23 . . 120.9 ?
    C24 C23 H23 . . 120.9 ?
    C23 C24 C25 . . 118.7(3) ?
    C23 C24 H24 . . 120.7 ?
    C25 C24 H24 . . 120.7 ?
    N21 C25 C24 . . 123.8(3) ?
    N21 C25 H25 . . 118.1 ?
    C24 C25 H25 . . 118.1 ?
    N1 C1 Se1 . . 178.1(2) ?
    C1 N1 Ni1 . . 155.6(2) ?
loop_
    _geom_hbond_atom_site_label_D
    _geom_hbond_atom_site_label_H
    _geom_hbond_atom_site_label_A
    _geom_hbond_site_symmetry_A
    _geom_hbond_distance_DH
    _geom_hbond_distance_HA
    _geom_hbond_distance_DA
    _geom_hbond_angle_DHA
    _geom_hbond_publ_flag
    C11 H11 Se1 3_545 0.95 3.09 3.895(3) 144 yes
    C11 H11 N1 7_666 0.95 2.67 3.173(4) 114 yes
    C12 H12 Se1 5_666 0.95 3.11 3.972(3) 151 yes
    C15 H15 N1 . 0.95 2.60 3.074(4) 111 yes
    C21 H21 N1 . 0.95 2.54 3.061(4) 115 yes
    C22 H22 Se1 2_656 0.95 3.13 4.022(3) 157 yes
    C25 H25 Se1 3_545 0.95 3.00 3.725(3) 134 yes
    C25 H25 N1 7_666 0.95 2.55 3.103(4) 118 yes
_shelx_space_group_comment
;
The symmetry employed for this shelxl refinement is uniquely defined
by the following loop, which should always be used as a source of
symmetry information in preference to the above space-group names.
They are only intended as comments.
;
_shelx_estimated_absorpt_T_min     ?
_shelx_estimated_absorpt_T_max     ?
_shelx_hkl_file
;
  -2   0   0   25.12   14.73   0
   2   0   0   24.36   16.24   0
   4   0   0  119.82   12.65   0
  -4   0   0  122.82   15.67   0
   6   0   0 3517.73   34.78   0
  -6   0   0 3519.91   36.63   0
   8   0   0  169.47   12.91   0
  -8   0   0  172.16   11.67   0
  10   0   0   54.33   14.18   0
  12   0   0  826.43   22.47   0
  14   0   0   23.55   20.84   0
   1  -1   0  197.37   17.10   0
   3  -1   0  937.11   26.57   0
  -3  -1   0  881.81   22.86   0
   3   1   0  927.34   24.37   0
  -3   1   0  881.64   25.20   0
  -5  -1   0  619.22   17.27   0
   5   1   0  686.63   17.36   0
   5  -1   0  650.28   19.61   0
  -5   1   0  646.59   20.32   0
   7   1   0  507.30   16.16   0
   7  -1   0  493.08   16.91   0
  -7   1   0  495.99   16.02   0
   9  -1   0    1.78   14.07   0
  -9   1   0    3.38   11.62   0
   9   1   0    9.84   11.42   0
  11   1   0  100.20   14.16   0
  11  -1   0   98.92   14.01   0
  13  -1   0   95.87   16.08   0
  13   1   0  103.48   19.12   0
  15   1   0   -0.41   22.86   0
   2  -2   0 2085.58   31.15   0
  -2   2   0 1956.51   30.73   0
  -4   2   0 1834.86   29.49   0
   4   2   0 1835.60   24.66   0
   4  -2   0 1847.52   28.61   0
  -6   2   0 2819.11   33.50   0
   6  -2   0 2787.84   32.38   0
   6   2   0 2748.13   26.95   0
   8   2   0  339.87   12.36   0
   8  -2   0  299.92   14.31   0
  -8   2   0  326.23   13.66   0
 -10   2   0   49.52   12.82   0
  10   2   0   48.20   11.53   0
  10  -2   0   47.49   13.58   0
  12   2   0  165.23   17.07   0
  12  -2   0  152.83   19.06   0
  14  -2   0   56.91   29.99   0
  14   2   0   60.78   19.26   0
  -1   3   0 6331.26   43.14   0
   3  -3   0  132.50   11.69   0
  -3   3   0  126.29   12.02   0
   5  -3   0  791.39   18.40   0
   5   3   0  771.02   14.42   0
  -5   3   0  805.66   18.06   0
   7   3   0 2060.23   21.67   0
  -7   3   0 2049.91   25.50   0
   7  -3   0 1973.86   24.35   0
   9  -3   0   37.97   13.45   0
   9   3   0   43.38   11.59   0
  -9   3   0   40.18   10.91   0
 -11   3   0  418.46   16.47   0
  11  -3   0  436.90   18.19   0
  11   3   0  424.57   13.91   0
  13   3   0  147.01   14.01   0
  13  -3   0  148.23   20.08   0
  -2   4   0 3679.07   30.11   0
   4   4   0 4040.92   27.92   0
  -4   4   0 4159.83   32.38   0
   4  -4   0 4246.52   32.15   0
   6   4   0   11.52    9.41   0
  -6   4   0   18.31   11.39   0
   6  -4   0   10.96    8.88   0
   8  -4   0 1039.82   18.87   0
  -8   4   0 1057.68   19.70   0
   8   4   0 1023.27   17.32   0
 -10   4   0  453.89   16.33   0
  10  -4   0  450.87   16.52   0
  10   4   0  437.47   13.71   0
 -12   4   0    0.84   14.39   0
  12   4   0    8.54   12.72   0
  12  -4   0   -8.33   15.21   0
  14   4   0  203.60   16.66   0
  -1   5   0   45.58   10.00   0
  -3   5   0   -4.51    9.31   0
   5   5   0   18.53    9.16   0
  -5   5   0   22.11    9.55   0
   5  -5   0   24.66    9.22   0
   7  -5   0  166.24   10.46   0
   7   5   0  135.09    7.84   0
  -7   5   0  155.08   10.83   0
   9   5   0  199.18   12.34   0
   9  -5   0  212.84   14.53   0
  -9   5   0  199.80   11.65   0
  11  -5   0  104.52   16.48   0
  11   5   0   88.96   13.80   0
 -11   5   0  101.71   15.35   0
 -13   5   0   12.01   21.79   0
  13   5   0   27.61   15.46   0
   0   6   0  709.52   13.71   0
  -2   6   0 2345.30   19.96   0
  -4   6   0  854.97   14.89   0
  -6   6   0  183.73   10.61   0
   6   6   0  176.06    7.85   0
   6  -6   0  200.34   10.42   0
   8   6   0  564.32   11.52   0
   8  -6   0  573.87   17.00   0
  -8   6   0  582.40   15.16   0
  10   6   0  973.13   15.80   0
 -10   6   0  929.80   18.39   0
 -12   6   0   16.11   14.55   0
  12   6   0   17.49   12.75   0
  14   6   0   98.54   15.71   0
  -1   7   0 1270.24   15.96   0
  -3   7   0  193.61    8.18   0
  -5   7   0 1559.56   17.65   0
   7   7   0 1195.55   14.22   0
  -7   7   0 1178.01   19.68   0
  -9   7   0    7.44    9.42   0
   9   7   0   13.24   10.67   0
  11   7   0  422.30   15.08   0
 -11   7   0  403.30   14.87   0
  13   7   0   62.47   15.56   0
 -13   7   0   69.36   18.26   0
   0   8   0  352.31   11.07   0
  -2   8   0  124.04    9.64   0
  -4   8   0  134.81    9.72   0
  -6   8   0  347.77   10.42   0
   6   8   0  388.07   12.68   0
   8   8   0  101.86    8.38   0
  -8   8   0   89.72   11.27   0
  10   8   0  185.98   14.06   0
 -10   8   0  202.24   15.45   0
 -12   8   0  364.53   19.85   0
  12   8   0  396.75   17.29   0
   1   9   0  518.71    9.52   0
  -1   9   0  482.42    9.48   0
  -3   9   0   13.12    8.80   0
  -5   9   0  442.19   12.92   0
  -7   9   0   80.96   11.27   0
   7   9   0   79.59   11.04   0
   9   9   0   68.86   13.35   0
  -9   9   0   55.58   12.09   0
 -11   9   0    9.32   11.51   0
  11   9   0    5.79   12.76   0
   0  10   0 3430.37   21.29   0
   2  10   0  248.11   12.07   0
  -2  10   0  228.87    9.11   0
  -4  10   0   14.89    7.54   0
  -6  10   0 1647.82   17.63   0
   6  10   0 1701.13   16.81   0
  -8  10   0   26.59   12.18   0
   8  10   0   60.74   13.21   0
 -10  10   0   -2.18   11.50   0
  10  10   0   -6.04   12.78   0
  12  10   0  355.38   16.62   0
  12  10   0  336.93   16.94   0
 -12  10   0  308.20   19.78   0
  -1  11   0    5.43   10.80   0
   1  11   0    3.19   10.82   0
   3  11   0   68.90   11.20   0
  -3  11   0   56.70    7.83   0
  -5  11   0  255.34    9.11   0
   5  11   0  292.26   12.03   0
   7  11   0  198.56   13.70   0
  -7  11   0  162.91   13.83   0
   9  11   0   18.43    9.24   0
  -9  11   0   17.86   11.73   0
  11  11   0   35.42   15.33   0
 -11  11   0   44.11   17.48   0
  11  11   0   45.86   15.44   0
   0  12   0  365.02    9.32   0
  -2  12   0   30.11    7.72   0
   2  12   0   42.38   10.76   0
   4  12   0   95.96   10.93   0
  -4  12   0   81.35   10.68   0
   6  12   0  381.88   14.15   0
   6  12   0  401.26   14.57   0
  -6  12   0  376.15   14.11   0
  -8  12   0   43.30   12.12   0
   8  12   0   25.65   12.92   0
   8  12   0   27.19   12.83   0
  10  12   0   13.53   15.49   0
 -10  12   0   42.38   14.16   0
  10  12   0   14.07   15.43   0
  -1  13   0  480.94   12.41   0
   1  13   0  490.63   12.42   0
  -3  13   0   -2.33   12.57   0
   3  13   0    1.13    9.02   0
   5  13   0  446.68   14.36   0
  -5  13   0  389.06   14.08   0
   7  13   0   77.68   12.73   0
  -7  13   0   89.69   12.95   0
   7  13   0   68.67   13.15   0
   9  13   0   -6.06   15.13   0
  -9  13   0   -8.21   14.11   0
   9  13   0    3.89   10.52   0
   0  14   0  -11.71   12.88   0
   2  14   0  622.50   14.70   0
  -2  14   0  542.11   14.56   0
  -4  14   0  203.60   13.24   0
   4  14   0  202.43   13.48   0
   6  14   0   80.40   10.96   0
  -6  14   0   52.58   15.24   0
   6  14   0   47.36   11.03   0
   8  14   0  187.20   11.75   0
   8  14   0  185.18   11.75   0
  -8  14   0  174.70   15.72   0
   1  15   0   41.16    9.00   0
  -1  15   0   20.30   12.52   0
  -3  15   0   -4.58    8.75   0
   3  15   0    6.28    8.79   0
   5  15   0   10.84   10.55   0
   5  15   0   29.15   15.40   0
  -5  15   0   20.02   10.39   0
   0  16   0   32.10   15.14   0
  -2  16   0  260.89   16.03   0
   2  16   0  295.57   16.08   0
  -4  16   0  122.93   15.29   0
   4  16   0   87.84   15.78   0
  14   0  -1   -5.07   18.00   0
  12   0  -1    1.88   14.12   0
  10   0  -1    5.62   13.55   0
 -10   0   1    2.64   10.89   0
   8   0  -1    0.64   10.92   0
  -8   0   1    0.94    9.50   0
  -6   0   1   -2.91    9.97   0
   6   0  -1    1.17    9.42   0
  -4   0   1    1.41   11.30   0
   4   0  -1    2.65   10.61   0
  -2   0   1    0.00    9.67   0
   2   0  -1    4.92   12.68   0
   4   0   1   -1.39   12.35   0
   6   0   1    5.31   11.84   0
   8   0   1   -0.79   10.98   0
  10   0   1    3.66   15.28   0
  12   0   1   -1.28   16.91   0
  15  -1  -1  314.11   23.64   0
  15   1  -1  294.68   21.56   0
  13   1  -1   -4.49   13.01   0
  13  -1  -1    6.13   15.66   0
  11   1  -1  171.42   14.67   0
  11  -1  -1  171.27   14.71   0
 -11   1   1  180.35   11.69   0
  -9  -1   1 2755.40   26.28   0
  -9   1   1 2887.06   27.91   0
   9   1  -1 2874.25   26.53   0
   9  -1  -1 2859.59   29.36   0
  -7   1   1  116.53   11.13   0
  -7  -1   1  124.67   11.09   0
   7   1  -1  116.18   12.38   0
   7  -1  -1  113.48   10.56   0
   5  -1  -1 1548.83   23.19   0
  -5  -1   1 1551.11   24.28   0
  -5   1   1 1610.96   24.07   0
   5   1  -1 1579.55   22.34   0
  -3  -1   1 6675.45   49.94   0
  -1   1   1  608.10   23.07   0
  -1  -1   1  617.27   23.34   0
   1  -1  -1  639.88   22.23   0
   1   1  -1  638.36   22.52   0
   1   1   1 1167.50   29.33   0
  -3   1  -1 1410.53   42.11   0
   3   1   1 1378.68   28.11   0
   3  -1   1 1457.52   40.67   0
   5  -1   1  764.71   24.11   0
   5   1   1  749.71   20.29   0
  -5   1  -1  760.39   24.80   0
   7  -1   1  198.92   14.70   0
   7   1   1  210.66   14.11   0
  -7   1  -1  205.50   16.92   0
   9  -1   1 2032.75   32.12   0
   9   1   1 2033.45   27.88   0
  11   1   1  238.06   15.70   0
  11  -1   1  238.41   18.16   0
  13   1   1   23.85   17.72   0
  14  -2  -1  246.29   19.80   0
  14   2  -1  253.88   17.32   0
  12   2  -1   37.55   16.30   0
 -12   2   1   42.22   12.35   0
  12  -2  -1   32.63   12.98   0
 -10   2   1  278.19   12.90   0
  10   2  -1  273.74   13.29   0
  10  -2  -1  279.62   13.71   0
  -8   2   1  938.37   17.60   0
   8  -2  -1  907.58   17.23   0
   8   2  -1  892.87   15.90   0
   6   2  -1  918.96   16.89   0
  -6  -2   1  893.51   17.10   0
   6  -2  -1  914.72   18.11   0
  -6   2   1  930.15   18.44   0
   4   2  -1  465.41   15.06   0
  -4  -2   1  456.20   15.16   0
  -4   2   1  462.81   15.87   0
   4  -2  -1  471.56   15.54   0
  -2   2   1 7089.24   51.10   0
   2  -2  -1 7155.99   50.30   0
   0  -2  -1   36.86    9.17   0
   0   2   1   41.49    9.21   0
  -2   2  -1   86.67   13.19   0
   4  -2   1 1384.29   28.61   0
   4   2   1 1335.69   21.83   0
  -4   2  -1 1288.80   29.13   0
   6   2   1  449.96   15.88   0
  -6   2  -1  440.19   20.30   0
   6  -2   1  442.24   17.76   0
   8  -2   1   97.41   13.43   0
   8   2   1   99.64   12.14   0
  -8   2  -1   99.17   14.79   0
  10  -2   1  660.90   21.71   0
  10   2   1  696.42   18.67   0
  12   2   1   44.81   16.39   0
  14   2   1  132.15   21.47   0
  14   2   1  136.08   24.90   0
  15  -3  -1   43.62   20.22   0
  15   3  -1   42.96   18.73   0
  13  -3  -1  246.01   16.91   0
 -13   3   1  228.99   16.79   0
  13   3  -1  258.73   14.37   0
  11   3  -1  107.29   11.40   0
 -11   3   1   97.09   12.93   0
  11  -3  -1  101.04   11.48   0
  -9   3   1  159.54   15.52   0
   9  -3  -1  169.42   14.61   0
   9   3  -1  152.24   12.32   0
   7   3  -1 2244.02   20.65   0
   7  -3  -1 2235.86   23.93   0
  -7   3   1 2338.54   24.80   0
  -5   3   1 1228.74   19.75   0
   5   3  -1 1249.09   18.17   0
   5  -3  -1 1219.20   19.21   0
  -3   3   1  139.12   12.44   0
   3  -3  -1  138.72   11.76   0
   3   3  -1  138.57    9.34   0
  -1   3   1  648.17   17.23   0
   1  -3  -1  704.58   17.24   0
   1   3   1 1830.46   24.11   0
  -3   3  -1  738.24   18.69   0
   5  -3   1 1822.69   27.22   0
  -5   3  -1 1698.43   27.77   0
   5   3   1 1724.33   21.56   0
   7  -3   1  108.17   12.11   0
  -7   3  -1  110.21   13.09   0
   7   3   1  108.83   10.12   0
   9   3   1  118.02   12.36   0
   9  -3   1  114.57   15.31   0
  -9   3  -1  110.61   15.57   0
  11   3   1  389.80   14.22   0
  13   3   1   67.79   16.12   0
  14   4  -1   69.06   15.70   0
 -14   4   1   69.81   20.15   0
  14  -4  -1   77.50   18.41   0
  12  -4  -1   62.79   15.73   0
 -12   4   1   57.22   14.92   0
  12   4  -1   54.63   13.31   0
 -10   4   1  105.87   12.94   0
  10  -4  -1  121.82   13.55   0
  10   4  -1  104.32   11.76   0
   8  -4  -1  276.96   11.20   0
  -8   4   1  271.35   11.79   0
   8   4  -1  279.08   11.18   0
   6   4  -1    5.55    9.32   0
   6  -4  -1    5.70   10.82   0
  -6   4   1    8.35    9.25   0
   4  -4  -1   11.05    6.82   0
   4   4  -1   17.08    9.61   0
  -4   4   1   14.55    7.00   0
  -2   4   1 1968.71   22.37   0
   2  -4  -1 2011.45   22.56   0
   0   4   1  572.04   14.93   0
  -2   4  -1   95.01   10.99   0
  -4   4  -1 3202.05   30.54   0
   6   4   1   32.03    9.58   0
   6  -4   1   23.72    9.38   0
  -6   4  -1   21.08   11.69   0
   8   4   1  262.69   13.25   0
  -8   4  -1  266.66   16.05   0
   8  -4   1  272.56   16.00   0
  10   4   1  295.94   12.87   0
 -10   4  -1  291.56   17.66   0
  12   4   1   86.87   16.20   0
  14   4   1   44.29   18.87   0
  14   4   1   52.84   17.68   0
  13   5  -1  724.49   17.25   0
 -13   5   1  724.44   20.58   0
  13  -5  -1  782.85   21.02   0
  11   5  -1  528.34   13.70   0
 -11   5   1  490.56   15.68   0
  11  -5  -1  510.76   14.43   0
  -9   5   1  522.83   16.81   0
   9   5  -1  565.12   14.22   0
   9  -5  -1  523.33   14.43   0
   7   5  -1 2272.49   19.93   0
  -7   5   1 2267.41   22.17   0
   7  -5  -1 2293.69   21.90   0
   5   5  -1   96.50    7.79   0
   5  -5  -1   97.97   10.11   0
  -5   5   1   99.76   10.49   0
   3  -5  -1   82.80    7.59   0
  -3   5   1   83.87   10.05   0
  -1   5   1 3530.22   26.04   0
   1   5   1  206.04    8.82   0
  -3   5  -1   58.89    9.81   0
  -5   5  -1 2959.69   27.16   0
   7   5   1  316.24   11.31   0
  -7   5  -1  315.68   12.58   0
  -9   5  -1  113.97   13.06   0
   9   5   1  130.32   11.82   0
 -11   5  -1 1019.26   26.75   0
  11   5   1 1071.62   18.85   0
  13   5   1  154.35   16.39   0
  14   6  -1   89.39   15.47   0
 -14   6   1   47.99   18.73   0
 -12   6   1    6.95   11.55   0
  12  -6  -1   -3.30   12.38   0
  12   6  -1   -7.52   12.90   0
  10  -6  -1   -2.79   12.69   0
  10   6  -1    4.28   10.88   0
 -10   6   1    6.50   11.67   0
  -8   6   1  170.72   12.57   0
   8   6  -1  191.65   12.22   0
   8  -6  -1  185.90   12.20   0
   6  -6  -1  424.90   11.81   0
  -6   6   1  391.23   12.15   0
   6   6  -1  404.36   11.51   0
   4   6  -1  702.04   13.22   0
  -4   6   1  698.65   11.99   0
   4  -6  -1  704.76   13.91   0
  -2   6   1 1365.63   16.73   0
   0   6   1 1304.83   16.45   0
  -2   6  -1  858.03   14.95   0
  -4   6  -1  536.37   13.22   0
  -6   6  -1  187.67   12.63   0
   6   6   1  168.77    9.94   0
  -8   6  -1  458.14   14.08   0
   8   6   1  487.86   13.96   0
  10   6   1  101.16   11.49   0
 -10   6  -1  108.62   12.61   0
  12   6   1    4.17   12.95   0
 -12   6  -1    7.39   18.65   0
  13   7  -1  137.76   15.92   0
 -13   7   1  139.02   18.34   0
  11   7  -1  113.77   13.50   0
  11  -7  -1  102.61   13.39   0
 -11   7   1  113.66   12.45   0
   9  -7  -1   17.38   10.48   0
   9   7  -1    7.70   10.84   0
  -9   7   1   17.29   10.12   0
   7   7  -1  585.24   11.37   0
  -7   7   1  603.33   14.79   0
   7  -7  -1  581.11   11.79   0
  -5   7   1  154.46   10.02   0
   5   7  -1  152.27    7.44   0
   5  -7  -1  151.45    7.70   0
  -3   7   1   36.28    9.31   0
  -1   7   1 1079.71   14.99   0
   1   7   1   41.65    9.45   0
  -1   7  -1   26.70    9.66   0
  -3   7  -1   87.77    9.70   0
  -5   7  -1  716.05   13.82   0
  -7   7  -1  862.43   16.75   0
   7   7   1  831.09   12.65   0
  -9   7  -1   78.27   12.14   0
   9   7   1  100.89   11.16   0
 -11   7  -1  485.60   18.64   0
  11   7   1  493.04   15.62   0
  13   7   1   41.29   14.88   0
  13   7   1   49.59   15.30   0
  12   8  -1  115.94   11.44   0
 -12   8   1  116.06   13.74   0
  10   8  -1  272.51   14.37   0
 -10   8   1  275.34   16.03   0
  -8   8   1  507.84   13.86   0
   8   8  -1  525.78   13.29   0
   6   8  -1  169.57    8.81   0
  -6   8   1  179.85   12.10   0
  -4   8   1  147.43    7.37   0
  -2   8   1  838.81   13.35   0
   0   8  -1  939.32   12.37   0
   0   8   1  938.16   13.63   0
  -2   8  -1  827.03   13.27   0
   2   8   1  795.84   11.17   0
  -4   8  -1  733.23   13.17   0
  -6   8  -1  184.44   12.01   0
   8   8   1   69.17   11.05   0
  -8   8  -1   59.72    9.97   0
  10   8   1  284.26   14.28   0
 -10   8  -1  266.07   16.20   0
  12   8   1   73.84   15.74   0
 -12   8  -1   73.94   17.85   0
  12   8   1   88.30   15.46   0
 -11   9   1   86.90   12.20   0
  11   9  -1   98.80    9.52   0
  -9   9   1 1123.54   17.56   0
   9   9  -1 1208.99   17.50   0
   7   9  -1  295.72    9.37   0
  -7   9   1  305.37   12.47   0
   5   9  -1   97.89    8.22   0
  -5   9   1  112.40   11.28   0
  -3   9   1 1225.55   14.60   0
  -1   9   1  110.73    9.27   0
  -1   9  -1  661.31   10.53   0
   1   9   1  663.60   12.17   0
  -3   9  -1 1740.41   17.98   0
   3   9   1 1666.87   16.37   0
   5   9   1    7.52    7.94   0
  -5   9  -1    8.40   10.87   0
   7   9   1  113.48   11.22   0
  -7   9  -1  113.64   11.42   0
   9   9   1 1142.08   17.47   0
  -9   9  -1 1061.36   18.01   0
  11   9   1   -2.59   15.36   0
 -11   9  -1   -4.23   17.30   0
  11   9   1   -4.11   15.42   0
 -12  10   1   -3.88   14.15   0
  12  10  -1    5.24   15.19   0
 -10  10   1   30.69   11.69   0
  10  10  -1   31.98    9.03   0
   8  10  -1   18.92    9.48   0
  -8  10   1   25.08   11.74   0
   6  10  -1   25.36   10.77   0
  -6  10   1   24.71    7.66   0
  -4  10   1    7.29   10.89   0
  -2  10   1  104.18   11.36   0
   0  10   1    6.45   10.97   0
   0  10  -1    5.12   11.15   0
   2  10   1  331.76   12.26   0
  -2  10  -1  341.51   12.32   0
  -4  10  -1   33.31   10.90   0
   4  10   1   29.17    7.92   0
   6  10   1    4.63   10.78   0
  -6  10  -1    1.93   10.49   0
  -8  10  -1   28.58   12.04   0
   8  10   1   21.86   13.20   0
   8  10   1   46.13   12.95   0
 -10  10  -1   10.03   11.36   0
  10  10   1   -5.53   12.89   0
  10  10   1   10.93   12.49   0
  11  11  -1   53.25   15.34   0
 -11  11   1   46.49   14.49   0
   9  11  -1  534.21   12.00   0
  -9  11   1  532.44   14.62   0
  -7  11   1   41.21   13.00   0
   7  11  -1   36.32   13.29   0
  -5  11   1  239.43   11.86   0
   5  11  -1  253.50    8.90   0
  -3  11   1  657.25   13.48   0
  -1  11   1   80.14   11.20   0
   1  11  -1   94.45   11.24   0
   1  11   1   78.73   11.26   0
  -1  11  -1   68.79   11.17   0
  -3  11  -1 1566.93   16.75   0
   3  11   1 1525.27   15.78   0
  -5  11  -1   -0.62   10.33   0
   5  11   1    9.20    7.42   0
   7  11   1  102.72    9.67   0
  -7  11  -1  104.88   12.98   0
   7  11   1  130.08    9.74   0
  -9  11  -1  487.78   15.01   0
   9  11   1  569.19   14.68   0
   9  11   1  526.08   15.04   0
  11  11   1   16.20   15.08   0
 -11  11  -1    7.63   13.95   0
  11  11   1   11.46   15.01   0
  10  12  -1   -1.98   10.95   0
 -10  12   1   14.95   14.19   0
  -8  12   1  526.41   12.12   0
   8  12  -1  589.31   15.03   0
   6  12  -1   54.72    9.35   0
  -6  12   1   49.25   12.93   0
   4  12  -1  201.64    8.67   0
  -4  12   1  193.64    8.29   0
  -2  12   1  693.61   10.75   0
   2  12  -1  732.93   13.47   0
   0  12  -1  380.31    9.51   0
   0  12   1  400.44    9.68   0
   2  12   1  122.66   11.13   0
  -2  12  -1  133.64   10.97   0
   4  12   1  298.40    8.94   0
  -4  12  -1  305.98   11.81   0
   6  12   1   20.14   12.81   0
  -6  12  -1   34.64   12.55   0
  -8  12  -1   38.00   11.85   0
   8  12   1   27.33   12.88   0
   8  12   1   39.84    9.10   0
  10  12   1   48.21   11.42   0
 -10  12  -1   69.35   14.70   0
  10  12   1   55.38   15.57   0
   9  13  -1   -5.65   15.33   0
  -9  13   1   13.80   14.10   0
   9  13  -1   -5.81   10.91   0
   7  13  -1  241.75   14.00   0
  -7  13   1  204.82   13.52   0
   7  13  -1  227.98   13.81   0
  -5  13   1  183.83   13.51   0
   5  13  -1  206.12   13.69   0
   5  13  -1  192.02   13.31   0
   3  13  -1   38.22    9.26   0
  -3  13   1   44.10    9.05   0
   1  13  -1  364.92   12.13   0
  -1  13   1  366.59    9.27   0
  -1  13  -1  320.87   11.74   0
   1  13   1  310.85   11.75   0
   3  13   1   -4.29    9.14   0
  -3  13  -1    1.80   12.58   0
   5  13   1  261.10   10.31   0
  -5  13  -1  258.89   13.46   0
   7  13   1    4.42   14.23   0
   7  13   1   31.68    9.22   0
  -7  13  -1   22.86   12.59   0
   9  13   1   33.87   15.24   0
  -9  13  -1   15.61   14.06   0
   9  13   1   15.85   10.84   0
   8  14  -1  157.80   11.61   0
  -8  14   1  129.60   11.28   0
   8  14  -1  115.14   15.70   0
  -6  14   1   19.24   10.89   0
   6  14  -1   23.58   11.27   0
   6  14  -1   48.56   14.41   0
  -4  14   1   26.17   12.45   0
   4  14  -1   20.64    9.10   0
  -2  14   1  119.77    9.39   0
   2  14  -1  141.00   13.17   0
   0  14  -1   65.65    9.24   0
   0  14   1   61.56    9.35   0
  -2  14  -1   26.92   12.83   0
   2  14   1   -4.30   12.87   0
   4  14   1  103.97   13.19   0
  -4  14  -1  107.92   12.58   0
   6  14   1   16.54   10.79   0
   6  14   1   15.41   15.30   0
  -6  14  -1   43.64   14.92   0
  -8  14  -1   35.51   14.64   0
   8  14   1   37.05   15.41   0
   8  14   1   53.74   10.93   0
   7  15  -1  426.01   13.08   0
   7  15  -1  411.30   18.97   0
  -7  15   1  449.13   16.99   0
  -5  15   1   35.18   15.02   0
   5  15  -1   45.93   10.78   0
   5  15  -1   52.09   11.03   0
   3  15  -1   -0.64   12.50   0
  -3  15   1    2.51    8.60   0
   1  15  -1  571.55   14.95   0
  -1  15   1  589.91   14.75   0
  -1  15  -1   97.95    9.15   0
   1  15   1  114.09   12.98   0
   3  15   1   44.99   14.07   0
  -3  15  -1   49.45   10.67   0
  -5  15  -1  246.06   15.86   0
   5  15   1  277.99   16.11   0
   4  16  -1   17.42   15.25   0
  -4  16   1   32.83   10.68   0
   4  16  -1   53.20   15.25   0
  -2  16   1  172.54   15.57   0
   2  16  -1  186.52   11.30   0
   0  16  -1   89.33   15.47   0
   0  16   1   88.34   11.24   0
  -2  16  -1   70.31   15.27   0
   2  16   1   88.03   15.49   0
  -4  16  -1   74.46   15.39   0
   4  16   1  124.79   15.40   0
  14   0  -2  619.38   18.16   0
 -12   0   2  375.48   12.91   0
  12   0  -2  421.28   13.88   0
 -10   0   2  458.91   14.83   0
  10   0  -2  452.92   14.26   0
   8   0  -2 2026.79   21.69   0
  -8   0   2 2016.90   22.24   0
  -6   0   2 1058.95   16.75   0
   6   0  -2 1132.71   18.17   0
  -4   0   2 1428.83   22.46   0
   4   0  -2 1450.27   22.29   0
   2   0  -2 2214.15   29.69   0
  -2   0   2 2195.45   31.23   0
   0   0   2 3666.94   49.76   0
   4   0   2  256.51   24.17   0
   6   0   2 2379.98   42.65   0
   8   0   2  371.92   21.91   0
  10   0   2  312.76   23.47   0
  15  -1  -2   74.62   18.90   0
  15   1  -2   82.49   19.45   0
 -13   1   2    0.60   14.41   0
  13   1  -2    6.37   12.90   0
  13  -1  -2   -0.71   13.15   0
  11   1  -2  233.87   12.65   0
  11  -1  -2  243.02   13.03   0
 -11   1   2  228.72   13.95   0
 -11  -1   2  240.22   11.87   0
  -9  -1   2  457.66   13.19   0
   9  -1  -2  471.56   14.72   0
  -9   1   2  445.15   14.39   0
   9   1  -2  488.86   16.84   0
  -7  -1   2  145.99   11.29   0
   7   1  -2  145.08   10.81   0
  -7   1   2  162.49   11.26   0
   7  -1  -2  152.87   10.81   0
   5   1  -2 1875.65   22.58   0
   5  -1  -2 1825.58   22.94   0
  -5   1   2 1863.08   23.44   0
  -5  -1   2 1786.77   21.22   0
  -3   1   2   41.06    9.28   0
   3   1  -2   47.32   12.29   0
   3  -1  -2   40.04   11.97   0
  -3  -1   2   43.08   12.78   0
   1   1  -2   19.57    9.48   0
  -1  -1   2   16.70   13.61   0
  -1   1   2   18.21   13.30   0
   1  -1  -2   13.07    9.23   0
  -1   1  -2   76.16   15.22   0
   1   1   2   79.04   13.17   0
   1  -1   2   76.44   17.10   0
  -1  -1  -2   74.34   13.50   0
   3   1   2 3046.67   40.09   0
   5   1   2   42.16   12.46   0
   7   1   2  546.63   18.56   0
   9   1   2  149.05   17.30   0
  11   1   2   -0.13   15.35   0
  11   1   2    0.69   15.83   0
 -14   2   2  101.89   15.15   0
  14   2  -2  115.58   13.57   0
  14  -2  -2  107.33   16.16   0
 -12   2   2   74.19   10.50   0
  12  -2  -2   81.57   13.59   0
  12   2  -2   91.23   11.05   0
 -10   2   2   92.44   12.23   0
  10  -2  -2   85.20   11.93   0
 -10  -2   2   85.79   12.09   0
  10   2  -2   98.05   11.87   0
  -8  -2   2  555.38   13.60   0
  -8   2   2  576.65   14.17   0
   8   2  -2  575.51   13.31   0
   8  -2  -2  553.53   13.79   0
  -6   2   2 1161.16   18.70   0
  -6  -2   2 1144.67   17.99   0
   6  -2  -2 1155.89   18.24   0
   6   2  -2 1157.92   16.10   0
  -4  -2   2  287.85   11.27   0
   4   2  -2  304.37   10.97   0
   4  -2  -2  319.25   13.44   0
  -4   2   2  316.80   13.59   0
  -2  -2   2   47.84    9.81   0
   2  -2  -2   53.17   12.38   0
  -2   2   2   58.95    9.46   0
   2   2  -2   53.23   12.72   0
   0  -2  -2 1165.40   22.16   0
   0   2  -2 1111.39   24.15   0
   0   2   2 1136.66   22.21   0
   2   2   2  161.94   12.86   0
  -4   2  -2  250.64   21.98   0
   6   2   2   61.81   10.32   0
   8   2   2   76.17   14.63   0
  10   2   2  152.28   14.90   0
  12   2   2   71.34   18.73   0
  12   2   2   65.35   18.00   0
 -15   3   2  178.69   17.91   0
  15   3  -2  211.90   16.66   0
  15  -3  -2  201.41   19.67   0
  13   3  -2   11.07   12.98   0
 -13   3   2   21.86   11.82   0
  13  -3  -2   33.35   15.33   0
  11  -3  -2  811.04   18.15   0
 -11   3   2  835.36   16.03   0
  11   3  -2  830.02   15.70   0
  -9   3   2 1809.50   23.49   0
   9  -3  -2 1728.39   21.19   0
   9   3  -2 1768.81   19.82   0
  -7  -3   2  152.48    8.46   0
   7  -3  -2  164.99   10.79   0
   7   3  -2  156.17   10.64   0
  -7   3   2  156.93   11.10   0
   5   3  -2 2249.14   22.16   0
  -5  -3   2 2132.59   22.01   0
  -5   3   2 2176.56   22.14   0
   5  -3  -2 2208.62   23.19   0
  -3   3   2 1111.48   17.50   0
   3   3  -2 1118.07   16.89   0
   3  -3  -2 1131.50   17.28   0
   1  -3  -2  234.43   13.23   0
   1   3  -2  206.67   13.57   0
  -1   3   2  212.01   13.17   0
   1   3   2 4573.36   34.09   0
   3   3   2  855.59   16.80   0
  -3   3  -2  834.81   21.41   0
  -5   3  -2  307.71   17.43   0
   5   3   2  300.92   12.40   0
  -7   3  -2 1009.05   31.11   0
   7   3   2 1028.30   18.87   0
   9   3   2 1131.68   19.63   0
  11   3   2    4.18   12.68   0
  11   3   2    1.28   16.13   0
  13   3   2   31.30   19.11   0
  13   3   2   27.59   20.93   0
  14   4  -2    2.35   15.49   0
  14  -4  -2   -5.89   18.03   0
 -14   4   2   -3.86   17.62   0
  12  -4  -2   42.01   12.89   0
  12   4  -2   63.37   13.11   0
 -12   4   2   54.57   12.24   0
  10   4  -2  843.61   15.44   0
  10  -4  -2  805.39   16.26   0
 -10   4   2  862.92   17.94   0
  -8   4   2    9.24    9.20   0
   8  -4  -2    7.13    8.91   0
   8   4  -2   11.53    8.93   0
   6  -4  -2   30.43    9.19   0
   6   4  -2   23.21    6.89   0
  -6   4   2   19.45    6.89   0
   4   4  -2 4407.48   28.71   0
   4  -4  -2 4517.97   29.78   0
  -4   4   2 4365.27   30.39   0
   2   4  -2    0.84   10.23   0
  -2   4   2   -1.58   10.00   0
   2  -4  -2    5.99   10.07   0
   0  -4  -2  190.40   11.89   0
   0   4   2  172.89   11.68   0
   2   4   2 5569.22   33.54   0
  -4   4  -2    6.18    9.58   0
   6   4   2   46.96    9.43   0
  -6   4  -2   55.00   11.78   0
  -8   4  -2  694.34   23.00   0
   8   4   2  668.86   15.87   0
  10   4   2   42.42   11.10   0
  12   4   2   53.84   13.20   0
  12   4   2   49.70   15.32   0
  14   4   2  329.54   21.46   0
  14   4   2  280.49   20.52   0
  13   5  -2   -2.09   13.10   0
  13  -5  -2   10.06   12.52   0
 -13   5   2   15.15   11.93   0
 -11   5   2   29.92    9.71   0
  11  -5  -2   28.21   10.37   0
  11   5  -2   46.03   10.75   0
  -9   5   2    4.66   11.20   0
   9   5  -2   10.86    7.82   0
   9  -5  -2    2.24   10.99   0
   7  -5  -2  141.00    9.98   0
  -7   5   2  145.25   10.39   0
   7   5  -2  156.54    9.88   0
  -5   5   2   57.52   10.02   0
   5   5  -2   48.13    9.86   0
   5  -5  -2   48.02    9.67   0
  -3   5   2   -1.33    6.62   0
   3   5  -2    8.66    9.27   0
   3  -5  -2    2.88    9.25   0
  -1   5   2   30.54    7.03   0
   1  -5  -2   31.12    9.77   0
   1   5   2  154.68   10.46   0
   3   5   2  162.62   10.62   0
  -3   5  -2  140.38   10.85   0
  -5   5  -2   63.18   11.97   0
  -7   5  -2   91.26   14.47   0
   7   5   2   92.82   11.81   0
   9   5   2    3.84   10.82   0
  -9   5  -2    6.70   13.54   0
  11   5   2   37.53   13.23   0
  11   5   2   33.41   12.83   0
  13   5   2   19.46   17.72   0
  13   5   2   17.48   18.44   0
  14  -6  -2   -6.87   18.13   0
  14   6  -2    1.87   15.31   0
 -14   6   2    9.14   17.35   0
  12   6  -2    0.88   12.95   0
 -12   6   2   11.52   11.77   0
  12  -6  -2   10.33   12.38   0
  10   6  -2  997.35   15.60   0
  10  -6  -2 1036.92   16.39   0
 -10   6   2  987.93   15.90   0
  -8   6   2   25.33   11.23   0
   8  -6  -2   20.61   11.00   0
   8   6  -2    7.65   11.28   0
   6  -6  -2    4.62    8.67   0
  -6   6   2    0.25    8.94   0
   6   6  -2    6.28    9.11   0
  -4   6   2 3473.41   23.44   0
   4  -6  -2 3891.69   25.04   0
   4   6  -2 3524.71   22.28   0
  -2   6   2    2.44    6.41   0
   2  -6  -2   -3.16    6.56   0
   0   6   2  631.36   11.36   0
  -2   6  -2 3829.44   25.74   0
   2   6   2 3887.98   24.85   0
  -4   6  -2  122.80   10.14   0
   4   6   2  131.53    9.89   0
  -6   6  -2  108.82   12.29   0
  -8   6  -2 1054.98   20.44   0
   8   6   2 1075.79   16.61   0
  10   6   2   -4.12   13.06   0
  10   6   2    7.54   16.04   0
 -10   6  -2   -0.92   16.58   0
  12   6   2   -2.34   16.22   0
  12   6   2    6.66   14.29   0
  13   7  -2   10.94   15.31   0
 -13   7   2    7.22   17.25   0
  13  -7  -2    7.26   18.20   0
 -11   7   2  301.15   13.80   0
  11  -7  -2  305.71   14.53   0
  11   7  -2  337.24   14.53   0
  -9   7   2 1061.25   16.54   0
   9   7  -2 1099.79   15.47   0
   9  -7  -2 1084.58   16.28   0
  -7   7   2   12.88   11.37   0
   7   7  -2   -2.70   11.45   0
   7  -7  -2   16.92   11.07   0
   5  -7  -2  799.43   13.30   0
   5   7  -2  755.31   11.20   0
  -5   7   2  756.79   13.35   0
  -3   7   2 1052.75   14.63   0
   3  -7  -2 1149.10   15.05   0
  -1   7   2  150.01   10.22   0
   1   7   2 1008.26   12.61   0
  -3   7  -2  638.37   13.37   0
   3   7   2  659.64   12.59   0
  -5   7  -2   18.54    8.83   0
   5   7   2   11.09    8.93   0
   7   7   2  998.23   15.68   0
   7   7   2  948.40   15.53   0
  -7   7  -2  974.44   17.15   0
   9   7   2  454.51   13.44   0
  -9   7  -2  445.49   15.87   0
   9   7   2  481.46   13.24   0
 -11   7  -2    1.36   16.67   0
  11   7   2   -6.23   12.56   0
  11   7   2   -9.20   12.87   0
  13   7   2  145.74   19.19   0
  13   7   2  134.16   15.23   0
 -12   8   2  154.38   15.32   0
  12   8  -2  173.19   13.79   0
  10  -8  -2   81.93   16.01   0
  10   8  -2   60.97   13.34   0
 -10   8   2   68.48   12.19   0
   8   8  -2  118.14   11.70   0
  -8   8   2   92.07   11.71   0
   8  -8  -2  105.48    8.26   0
   6  -8  -2  285.01   12.36   0
   6   8  -2  286.56   12.50   0
  -6   8   2  275.05   12.49   0
  -4   8   2   -0.35    8.73   0
   4  -8  -2   -1.36    6.27   0
   4   8  -2    1.58    6.29   0
  -2   8   2  975.75   13.78   0
   0   8   2  801.47   11.28   0
   2   8   2   19.45    6.39   0
  -2   8  -2   28.65    9.12   0
  -4   8  -2  694.89   13.19   0
   4   8   2  706.36   12.48   0
   6   8   2  298.45   12.41   0
  -6   8  -2  276.01   12.84   0
  -8   8  -2  141.32   10.64   0
   8   8   2  134.57   11.35   0
   8   8   2  153.60   11.36   0
  10   8   2  196.50   13.61   0
  10   8   2  208.27   14.06   0
 -10   8  -2  178.96   15.85   0
 -12   8  -2   14.69   24.80   0
  12   8   2   22.79   14.77   0
 -12   8  -2   10.43   25.96   0
  12   8   2   17.42   15.37   0
 -13   9   2   -1.90   13.98   0
  13   9  -2    9.27   15.05   0
 -11   9   2   37.25   11.96   0
  11   9  -2   39.91   13.03   0
  -9   9   2  228.85   11.76   0
   9   9  -2  235.98   12.92   0
   7   9  -2   -0.53   11.01   0
  -7   9   2  -12.16   10.93   0
   5   9  -2  225.11   11.90   0
  -5   9   2  213.82   11.95   0
  -3   9   2  260.09   10.15   0
  -1   9   2   69.86    9.01   0
   1   9   2  628.43   11.74   0
  -1   9  -2  632.41   12.25   0
  -3   9  -2  190.48   11.88   0
   3   9   2  166.97   11.74   0
   5   9   2   -7.06   11.03   0
  -5   9  -2   -3.28   10.85   0
   7   9   2   94.41    8.31   0
  -7   9  -2  100.00   12.27   0
   7   9   2   82.25   10.90   0
   9   9   2  120.92   13.49   0
   9   9   2  116.96   13.30   0
  -9   9  -2  107.28   12.41   0
  11   9   2  -22.64   15.47   0
  11   9   2   -4.89   10.59   0
 -11   9  -2   -2.52   17.30   0
 -12  10   2  129.41   15.12   0
  12  10  -2  136.86   15.80   0
  10  10  -2  138.93   13.17   0
 -10  10   2  124.20    9.12   0
  -8  10   2  452.82   12.84   0
   8  10  -2  501.98   14.24   0
  -6  10   2  576.59   10.97   0
   6  10  -2  617.74   13.29   0
  -4  10   2  399.69   12.55   0
   4  10  -2  405.49    9.61   0
  -2  10   2 1203.94   15.34   0
   0  10  -2 1879.85   17.73   0
   0  10   2 1810.06   17.12   0
  -2  10  -2  388.41   12.64   0
   2  10   2  404.09   12.54   0
  -4  10  -2  905.31   14.89   0
   4  10   2  952.22   14.58   0
   6  10   2  643.40   13.28   0
  -6  10  -2  582.74   11.36   0
   8  10   2  160.29   13.51   0
   8  10   2  197.06   13.60   0
  -8  10  -2  154.26   15.39   0
  10  10   2  258.57   16.26   0
  10  10   2  206.82   16.31   0
 -10  10  -2  236.39   18.68   0
 -11  11   2  133.68   14.77   0
  11  11  -2  133.24   15.72   0
  -9  11   2   57.24   12.86   0
   9  11  -2   48.72    9.43   0
  -7  11   2   21.41   13.02   0
   7  11  -2   18.03    9.29   0
  -5  11   2  107.17   10.96   0
   5  11  -2  109.02   11.29   0
  -3  11   2   55.30   10.87   0
  -1  11   2    5.43    7.57   0
   1  11  -2  -11.88   11.20   0
  -1  11  -2   12.08   10.87   0
   1  11   2    3.51    7.75   0
   3  11   2  175.14   11.55   0
  -3  11  -2  178.28   11.68   0
  -5  11  -2   46.77   10.62   0
   5  11   2   65.01    7.74   0
   7  11   2  259.62   13.70   0
  -7  11  -2  227.36   12.84   0
   7  11   2  245.88   10.09   0
   9  11   2  124.51   14.50   0
  -9  11  -2   97.35   14.86   0
   9  11   2  103.05   16.11   0
  10  12  -2    9.22   15.09   0
 -10  12   2   10.02   10.11   0
   8  12  -2  298.30   10.48   0
  -8  12   2  276.62   13.99   0
   6  12  -2  286.80   13.79   0
  -6  12   2  224.58   13.86   0
   4  12  -2   58.77    7.75   0
  -4  12   2   78.99   10.58   0
  -2  12   2   72.03   10.58   0
   2  12  -2   40.50   11.10   0
   0  12   2  297.25   11.82   0
   0  12  -2  313.20   12.18   0
  -2  12  -2   68.61    7.78   0
   2  12   2   61.15   10.72   0
  -4  12  -2  154.23   11.06   0
   4  12   2  178.46   11.01   0
  -6  12  -2  179.58   13.22   0
   6  12   2  198.56    9.82   0
   8  12   2   47.09   15.20   0
   8  12   2   42.37   10.76   0
  -8  12  -2   15.61   14.53   0
  -9  13   2  176.97   15.92   0
   9  13  -2  205.03   11.68   0
  -7  13   2    9.27   12.89   0
   7  13  -2   30.79   13.04   0
   5  13  -2  217.56    9.92   0
  -5  13   2  185.33   13.37   0
  -3  13   2  580.63   14.66   0
   3  13  -2  628.09   11.82   0
   1  13  -2    0.35    7.57   0
  -1  13   2    5.71    7.35   0
   1  13   2  677.16   14.08   0
  -1  13  -2  667.46   14.17   0
  -3  13  -2  205.59   13.64   0
   3  13   2  249.49   13.23   0
  -5  13  -2   11.43    8.79   0
   5  13   2   18.40   12.57   0
   7  13   2  254.69   16.01   0
  -7  13  -2  238.84   15.15   0
   7  13   2  276.50   16.09   0
   8  14  -2    2.67   15.40   0
  -8  14   2   -0.54   15.05   0
  -6  14   2   13.17   12.36   0
   6  14  -2   17.05   14.21   0
   6  14  -2   26.93   14.33   0
  -4  14   2  658.99   14.88   0
   4  14  -2  646.79   15.04   0
   4  14  -2  680.59   12.04   0
  -2  14   2   24.79   12.48   0
   2  14  -2  -10.24    9.33   0
   0  14   2    4.70   12.59   0
   0  14  -2    5.60   12.53   0
  -2  14  -2  534.11   14.63   0
   2  14   2  520.70   10.98   0
   4  14   2  -19.75   12.64   0
  -4  14  -2    9.07   12.22   0
   6  14   2   29.92   14.87   0
  -6  14  -2   -9.74   15.13   0
   7  15  -2   36.87   15.45   0
   7  15  -2   17.51   15.50   0
  -7  15   2   31.56   14.97   0
  -5  15   2    3.53   15.00   0
   5  15  -2  -43.63   15.53   0
   5  15  -2  -17.10   15.45   0
  -3  15   2    2.18    8.74   0
   3  15  -2   -7.97    9.01   0
   3  15  -2   13.80    8.78   0
   1  15  -2   15.55   12.65   0
  -1  15   2   -6.90    8.85   0
  -1  15  -2   12.35    9.02   0
   1  15   2   27.46   12.28   0
   3  15   2   -5.82   14.90   0
  -3  15  -2    0.18   14.64   0
   5  15   2    5.01   15.30   0
  -5  15  -2   11.18   14.82   0
  -4  16   2  250.15   11.61   0
   4  16  -2  293.18   11.85   0
   4  16  -2  260.81   12.10   0
   2  16  -2   11.44   15.31   0
   2  16  -2   19.38   15.19   0
  -2  16   2  -19.26   15.01   0
   0  16   2   -9.41   15.00   0
   0  16  -2  -17.41   14.90   0
   2  16   2  277.82   16.32   0
  -2  16  -2  304.56   16.07   0
   4  16   2    7.96   10.42   0
  -4  16  -2   -1.83   16.27   0
 -14   0   3   -9.08   14.30   0
  14   0  -3    4.27   15.74   0
  12   0  -3   -3.84   10.63   0
 -12   0   3   -5.06    9.76   0
 -10   0   3   -3.27   11.80   0
  10   0  -3    7.18   10.88   0
   8   0  -3    0.57    9.10   0
  -8   0   3    6.00    9.60   0
  -6   0   3    3.20    9.78   0
   6   0  -3    1.31    9.37   0
  -4   0   3   -1.81   10.93   0
   4   0  -3    0.61    7.43   0
  -2   0   3   -4.62   12.28   0
   2   0  -3    0.17   11.92   0
   0   0  -3    4.18   11.93   0
   0   0   3    1.40   11.94   0
   2   0   3    3.41   15.08   0
  -2   0  -3    4.77   13.88   0
  15   1  -3   87.77   15.99   0
  15  -1  -3   81.32   19.28   0
 -13  -1   3   19.44   11.99   0
 -13   1   3   31.31   12.18   0
  13   1  -3   27.71   13.06   0
  13  -1  -3   20.90   13.25   0
  11   1  -3 1148.33   17.37   0
 -11  -1   3 1124.04   17.50   0
 -11   1   3 1127.23   17.58   0
  11  -1  -3 1130.78   17.55   0
  -9  -1   3  249.50   11.42   0
   9  -1  -3  248.86   10.99   0
  -9   1   3  246.76   11.49   0
   9   1  -3  248.43   11.11   0
  -7  -1   3  245.24    9.31   0
   7   1  -3  232.86   11.21   0
  -7   1   3  246.80   11.78   0
   7  -1  -3  244.28   11.25   0
   5  -1  -3 3928.97   29.66   0
  -5  -1   3 3889.56   29.58   0
  -5   1   3 3970.18   29.92   0
   5   1  -3 3891.84   29.10   0
  -3   1   3   49.41    8.81   0
  -3  -1   3   49.26   12.45   0
   3  -1  -3   47.64   11.89   0
   3   1  -3   50.98   12.17   0
  -1  -1   3  242.48   15.14   0
  -1   1   3  237.12   14.76   0
   1  -1  -3  260.93   14.77   0
   1   1  -3  252.14   15.05   0
  -1  -1  -3 5162.51   46.89   0
   3   1   3   68.80   12.99   0
   5   1   3  398.34   20.09   0
   5   1   3  398.79   18.99   0
   7   1   3 1968.29   34.05   0
   7   1   3 1979.07   35.43   0
   9   1   3  312.16   23.83   0
   9   1   3  339.96   23.22   0
  14  -2  -3   35.46   12.95   0
  14   2  -3   39.36   15.81   0
 -14   2   3   28.03   15.01   0
 -12   2   3  173.69   10.96   0
  12   2  -3  161.58   11.81   0
  12  -2  -3  157.67   11.92   0
 -10  -2   3   19.16   11.84   0
  10  -2  -3   34.74   11.42   0
  10   2  -3   27.53    8.09   0
 -10   2   3   14.31   14.24   0
  -8   2   3  196.65   11.09   0
  -8  -2   3  198.24    8.91   0
   8  -2  -3  200.27   10.68   0
   8   2  -3  191.19   10.65   0
  -6  -2   3 1544.42   19.39   0
   6   2  -3 1609.41   19.15   0
   6  -2  -3 1551.44   19.34   0
  -6   2   3 1626.12   19.79   0
  -4   2   3 1625.91   19.52   0
   4  -2  -3 1660.02   20.89   0
  -4  -2   3 1607.04   21.10   0
   4   2  -3 1643.38   20.80   0
  -2  -2   3 1319.10   21.95   0
   2   2  -3 1342.78   21.52   0
   2  -2  -3 1270.32   21.19   0
  -2   2   3 1322.60   19.79   0
   2   2   3  960.25   19.56   0
  -2   2  -3  929.11   26.82   0
  -2  -2  -3  995.26   20.12   0
   4   2   3  350.84   15.16   0
   6   2   3  815.77   19.31   0
   6   2   3  832.85   20.19   0
   8   2   3   64.62   14.53   0
   8   2   3   65.21   14.01   0
  10   2   3   50.60   15.21   0
  10   2   3   49.16   15.79   0
  15  -3  -3    0.35   18.42   0
  15   3  -3   -3.44   15.41   0
 -15   3   3    6.17   17.77   0
  13  -3  -3  283.38   14.57   0
 -13   3   3  303.29   16.39   0
  13   3  -3  301.24   14.73   0
  11  -3  -3   -8.20   10.82   0
  11   3  -3    3.41   10.73   0
 -11   3   3    1.39   10.05   0
  -9  -3   3  419.06   13.97   0
   9  -3  -3  402.48   16.17   0
   9   3  -3  393.89   13.66   0
  -9   3   3  405.62   14.20   0
  -7   3   3 1173.30   17.05   0
   7   3  -3 1168.23   16.30   0
  -7  -3   3 1160.85   16.40   0
   7  -3  -3 1100.28   15.20   0
  -5  -3   3    1.93    9.80   0
   5   3  -3   -0.66    9.61   0
  -5   3   3    1.46    9.71   0
   5  -3  -3    3.92    9.30   0
   3  -3  -3  382.96   13.30   0
  -3  -3   3  390.84   13.99   0
   3   3  -3  374.41   11.31   0
  -3   3   3  375.59   13.62   0
   1  -3  -3 1009.45   16.51   0
  -1   3   3  983.81   18.02   0
   1   3  -3  947.90   17.18   0
  -1  -3   3  979.90   18.89   0
  -1   3  -3   32.29   11.61   0
  -1  -3  -3   33.97    7.93   0
   1   3   3   33.87   10.28   0
  -3   3  -3  439.56   17.73   0
  -3   3  -3  416.50   18.15   0
   3   3   3  422.19   13.31   0
  -5   3  -3  903.84   32.07   0
  -5   3  -3  937.28   31.66   0
   5   3   3  922.96   16.94   0
   7   3   3   87.20    9.77   0
   7   3   3   92.83   10.01   0
   9   3   3  132.05   11.91   0
   9   3   3  123.92   14.57   0
  11   3   3  285.46   18.88   0
  11   3   3  273.85   19.74   0
 -14   4   3   -5.15   14.45   0
  14  -4  -3  -10.24   18.43   0
  14   4  -3   -9.08   15.52   0
 -12   4   3  249.42   13.43   0
  12  -4  -3  223.30   17.11   0
  12   4  -3  223.56   10.87   0
 -10   4   3  139.91   11.91   0
  10   4  -3  127.60   11.91   0
  10  -4  -3  134.78   11.87   0
  -8   4   3  112.16    9.87   0
   8  -4  -3   99.25    9.65   0
   8   4  -3  105.87    9.56   0
   6   4  -3  922.67   13.23   0
   6  -4  -3  921.77   13.71   0
  -6   4   3  948.65   15.43   0
   4  -4  -3  419.88   10.65   0
  -4   4   3  408.18   12.74   0
   4   4  -3  431.32   12.61   0
  -2   4   3  218.50   11.63   0
   2  -4  -3  236.27    9.47   0
   2   4  -3  246.24   12.13   0
   0   4   3 1919.72   20.87   0
   0   4  -3 1974.66   22.66   0
   0  -4  -3 2021.62   20.00   0
   2   4   3 1615.50   18.12   0
   4   4   3   13.34    9.42   0
  -4   4  -3   11.65    9.88   0
   6   4   3  861.33   15.45   0
   6   4   3  849.72   15.35   0
  -6   4  -3  882.65   25.78   0
   8   4   3   14.46   11.45   0
   8   4   3   19.98   10.88   0
  10   4   3  141.37   14.15   0
  10   4   3  135.14   11.60   0
  12   4   3   64.25   15.52   0
  12   4   3   71.14   16.14   0
 -13   5   3  527.73   17.68   0
  13   5  -3  530.94   15.37   0
  13  -5  -3  525.29   15.94   0
  11   5  -3  141.27   11.24   0
 -11   5   3  113.28   10.33   0
  11  -5  -3  119.28   13.32   0
   9   5  -3   10.21   11.38   0
   9  -5  -3   -5.71   10.98   0
  -9   5   3   22.02   11.27   0
   7  -5  -3 2447.44   19.87   0
   7   5  -3 2500.08   20.10   0
  -7   5   3 2608.41   21.58   0
  -5   5   3  244.09   11.04   0
   5  -5  -3  225.75   10.78   0
   5   5  -3  216.19   10.98   0
   3   5  -3  520.26   12.92   0
   3  -5  -3  510.99   12.67   0
  -3   5   3  488.05   10.69   0
   1   5  -3 2760.29   23.30   0
  -1   5   3 2735.63   22.18   0
   1  -5  -3 2757.21   21.44   0
   1   5   3  199.09   10.49   0
  -3   5  -3  613.66   15.13   0
   3   5   3  600.37   13.36   0
  -5   5  -3 2431.97   27.10   0
   5   5   3 2438.33   21.27   0
  -7   5  -3  493.19   19.38   0
   7   5   3  522.57   14.09   0
   7   5   3  499.34   14.19   0
   9   5   3  167.04   11.92   0
   9   5   3  171.60   14.36   0
  11   5   3  817.82   17.61   0
  11   5   3  814.77   18.44   0
  13   5   3    6.23   17.45   0
  13   5   3    9.33   18.51   0
  14  -6  -3   53.47   15.07   0
 -14   6   3   66.37   17.64   0
  14   6  -3   47.14   15.43   0
  12   6  -3   99.72   13.28   0
 -12   6   3   94.94   12.28   0
  12  -6  -3   91.29   15.87   0
  10   6  -3  267.74   12.27   0
 -10   6   3  242.98   12.42   0
  10  -6  -3  240.92   12.24   0
   8   6  -3   95.77   11.65   0
  -8   6   3   89.26   11.77   0
   8  -6  -3  107.37   11.36   0
   6  -6  -3 1120.84   14.95   0
   6   6  -3 1085.19   14.71   0
  -6   6   3 1076.79   15.16   0
   4   6  -3  145.90    7.91   0
   4  -6  -3  142.93   10.16   0
  -4   6   3  141.42   10.23   0
   2  -6  -3  680.03   11.44   0
  -2   6   3  614.02   11.18   0
   2   6  -3  609.65   11.29   0
   0   6   3 1171.12   14.17   0
   2   6   3  628.41   11.20   0
  -4   6  -3  239.33   11.20   0
   4   6   3  223.84   10.34   0
  -6   6  -3  120.10   14.73   0
   6   6   3  131.52   11.62   0
  -8   6  -3   34.66   12.20   0
   8   6   3   47.58   11.29   0
   8   6   3   41.11   11.00   0
  10   6   3   50.11   13.26   0
  10   6   3   50.24   15.57   0
  12   6   3   46.55   18.95   0
  12   6   3   53.82   18.24   0
  13  -7  -3   89.72   15.21   0
  13   7  -3  103.08   15.76   0
 -13   7   3   83.01   14.58   0
  11   7  -3    5.94   13.20   0
  11  -7  -3   11.74   15.61   0
 -11   7   3   14.26   11.87   0
   9  -7  -3  234.39   12.02   0
  -9   7   3  228.83   12.13   0
   9   7  -3  224.09    9.06   0
   7   7  -3  209.96   12.34   0
  -7   7   3  226.80   12.34   0
   7  -7  -3  244.29   12.30   0
  -5   7   3    3.21    8.86   0
   5  -7  -3    0.80    8.77   0
   5   7  -3    3.54    6.35   0
  -3   7   3  460.24   11.70   0
   3   7  -3  465.17   11.75   0
   3  -7  -3  483.28   11.95   0
  -1   7   3 1340.18   15.59   0
   1   7   3   69.21    9.35   0
  -3   7  -3  583.41   12.99   0
   3   7   3  596.88   12.15   0
  -5   7  -3 1057.41   17.43   0
   5   7   3 1070.06   15.75   0
   7   7   3   79.19    8.18   0
  -7   7  -3   65.79   12.47   0
   7   7   3   76.46   11.02   0
   9   7   3    0.53   13.03   0
   9   7   3   18.31   13.16   0
  -9   7  -3    6.25   16.41   0
  11   7   3   64.98   13.13   0
  11   7   3   65.04   12.60   0
 -12   8   3  182.91   12.92   0
  12   8  -3  180.25   13.62   0
  12  -8  -3  199.55   13.41   0
  10  -8  -3   18.52   13.03   0
  10   8  -3   17.47   13.17   0
 -10   8   3   15.38   12.66   0
   8  -8  -3  349.23   12.44   0
   8   8  -3  322.86   12.47   0
  -8   8   3  335.96   12.78   0
   6   8  -3  834.74   14.61   0
  -6   8   3  813.37   12.43   0
   6  -8  -3  850.93   14.69   0
   4   8  -3  860.30   11.47   0
  -4   8   3  846.31   13.16   0
   4  -8  -3  929.80   11.79   0
   2   8  -3  270.46    8.33   0
  -2   8   3  257.33    8.19   0
   0   8   3 1860.94   16.74   0
   2   8   3  581.22   11.92   0
  -2   8  -3  620.47   12.63   0
  -4   8  -3  186.20   12.33   0
   4   8   3  206.53   11.73   0
  -6   8  -3  360.79   13.08   0
   6   8   3  366.08    9.94   0
   8   8   3   38.56   10.91   0
  -8   8  -3   41.15   11.84   0
   8   8   3   54.89   10.57   0
  10   8   3  161.04   13.69   0
 -10   8  -3  151.99   18.03   0
  10   8   3  151.47   13.35   0
 -10   8  -3  127.58   15.58   0
  12   8   3   60.61   15.08   0
  12   8   3   71.20   15.67   0
 -13   9   3   42.30   14.30   0
  13   9  -3   15.44   15.31   0
  11   9  -3  628.50   12.34   0
  11  -9  -3  706.79   15.97   0
 -11   9   3  611.32   15.04   0
  -9   9   3   61.39   10.88   0
   9   9  -3   68.35   10.82   0
   9  -9  -3   38.01   10.55   0
  -7   9   3  172.34    8.79   0
   7   9  -3  200.05   11.88   0
   7  -9  -3  179.67   11.73   0
   5  -9  -3 1125.62   15.51   0
  -5   9   3  975.65   12.74   0
   5   9  -3 1030.43   12.90   0
   3   9  -3  617.33   11.13   0
  -3   9   3  598.42   11.73   0
  -1   9   3   21.18    6.27   0
   1   9   3 1635.31   14.22   0
   3   9   3  175.21    8.72   0
  -3   9  -3  176.55    9.01   0
   5   9   3  171.52   11.53   0
  -5   9  -3  145.10   11.65   0
  -7   9  -3  870.23   15.50   0
   7   9   3  908.45   12.23   0
   9   9   3   74.46   13.41   0
  -9   9  -3   69.63   12.07   0
   9   9   3   72.19    9.40   0
 -11   9  -3   -0.21   21.87   0
  11   9   3    1.54   15.20   0
 -11   9  -3    4.21   19.08   0
  11   9   3  -23.59   14.96   0
  12  10  -3   24.47   14.92   0
 -12  10   3   -2.50   14.01   0
 -10  10   3   -5.64   12.38   0
  10  10  -3   12.53   12.82   0
  -8  10   3   -5.22   10.58   0
   8  10  -3   -0.13   10.83   0
  -6  10   3   32.98   10.89   0
   6  10  -3   10.00   11.03   0
  -4  10   3   11.40   10.85   0
   4  10  -3   12.97   10.88   0
  -2  10   3    4.77    7.87   0
   0  10   3   17.73    7.83   0
   2  10   3  140.52   11.38   0
  -2  10  -3  125.13   11.59   0
   4  10   3    7.37   10.58   0
  -4  10  -3   -4.72    7.49   0
  -6  10  -3   43.41   10.12   0
   6  10   3   40.13   10.73   0
   8  10   3    0.16   12.63   0
   8  10   3    2.32   12.45   0
  -8  10  -3   -4.22   11.58   0
  10  10   3    6.02   15.05   0
  10  10   3   30.50   15.29   0
 -10  10  -3   13.67   17.09   0
  11  11  -3  251.37   11.73   0
 -11  11   3  229.84   15.47   0
  -9  11   3   98.95   13.05   0
   9  11  -3  121.96    9.76   0
  -7  11   3   16.89    9.35   0
   7  11  -3   46.30   13.28   0
   5  11  -3 1475.74   15.94   0
  -5  11   3 1363.17   13.83   0
   3  11  -3  -21.26   11.01   0
  -3  11   3    0.42   10.61   0
  -1  11   3  104.65   11.18   0
   1  11   3 1330.26   15.43   0
  -1  11  -3 1378.40   15.97   0
   3  11   3  166.54    8.52   0
  -3  11  -3  194.19    8.69   0
   5  11   3    8.54    7.40   0
  -5  11  -3   -1.75   10.33   0
  -7  11  -3  273.80   15.68   0
   7  11   3  297.21   13.75   0
   9  11   3  115.51   16.03   0
   9  11   3  126.41   15.57   0
  -9  11  -3  127.04   15.00   0
 -10  12   3   46.29   14.94   0
  10  12  -3   35.36   15.26   0
  -8  12   3   70.14   12.98   0
   8  12  -3   73.17    9.52   0
   6  12  -3  517.27   15.18   0
  -6  12   3  496.11   14.76   0
  -4  12   3   23.94    7.46   0
   4  12  -3   32.99   10.67   0
  -2  12   3  233.53   11.34   0
   2  12  -3  214.56    8.53   0
   0  12   3  896.79   13.83   0
   0  12  -3  954.58   14.27   0
  -2  12  -3  206.76   11.40   0
   2  12   3  192.84   11.50   0
  -4  12  -3   88.60   13.12   0
   4  12   3  109.06   13.30   0
   6  12   3  261.87   10.24   0
  -6  12  -3  250.33   13.07   0
   8  12   3    3.97   14.95   0
   8  12   3   28.87   15.13   0
  -8  12  -3   11.53   14.00   0
   9  13  -3   35.88   10.82   0
  -9  13   3   39.02   15.41   0
   7  13  -3  326.87   10.68   0
  -7  13   3  297.21   13.98   0
  -5  13   3   11.00   12.43   0
   5  13  -3   13.43   12.98   0
  -3  13   3  153.95    9.69   0
   3  13  -3  146.49   13.56   0
   1  13  -3  249.17   12.74   0
  -1  13   3  229.99   12.31   0
  -1  13  -3   38.33    9.38   0
   1  13   3   68.35   12.82   0
   3  13   3   17.11   12.63   0
  -3  13  -3   24.39   12.93   0
  -5  13  -3  204.79   13.49   0
   5  13   3  208.56    9.85   0
  -7  13  -3   -3.41   14.00   0
   7  13   3    1.07   14.73   0
   7  13   3    4.94   15.18   0
   8  14  -3   51.37   11.12   0
  -8  14   3   68.63   15.13   0
   6  14  -3  212.17   15.05   0
  -6  14   3  201.30   14.92   0
  -4  14   3   18.02   12.57   0
   4  14  -3   28.51    9.19   0
  -2  14   3    3.32    9.10   0
   2  14  -3   25.30   13.04   0
   2  14  -3   41.87   12.75   0
   0  14  -3  189.46   13.59   0
   0  14   3  195.41   13.13   0
  -2  14  -3   73.15   12.80   0
   2  14   3   83.35    8.95   0
  -4  14  -3    1.95    8.56   0
   4  14   3    2.11    8.80   0
   6  14   3   65.10   11.03   0
  -6  14  -3   71.41   14.77   0
   7  15  -3  445.78   13.41   0
   7  15  -3  373.59   17.38   0
  -7  15   3  357.22   16.72   0
  -5  15   3   37.16   15.00   0
   5  15  -3   41.72   15.41   0
   5  15  -3   30.20   15.69   0
   3  15  -3   60.40   14.16   0
  -3  15   3   31.28   14.10   0
   3  15  -3   49.01   14.25   0
   1  15  -3  407.58   11.05   0
  -1  15   3  396.65   14.10   0
   1  15  -3  428.50   14.13   0
   1  15   3   11.87    8.74   0
  -1  15  -3   26.67   13.67   0
   3  15   3   24.88   15.17   0
  -3  15  -3   21.96   14.88   0
   5  15   3  273.75   16.08   0
  -5  15  -3  224.92   16.16   0
   4  16  -3   -1.83   15.29   0
   4  16  -3  -24.93   15.59   0
  -4  16   3   14.82   10.61   0
  -2  16   3   70.55   10.59   0
   2  16  -3   58.66   10.98   0
   2  16  -3   33.98   15.48   0
   0  16  -3   91.82   15.44   0
   0  16   3   69.41   14.98   0
   0  16  -3   83.34   15.34   0
   2  16   3   40.88   10.33   0
  -2  16  -3    7.45   10.53   0
  14   0  -4 1213.11   19.40   0
 -14   0   4 1225.48   18.79   0
 -12   0   4    9.90   10.61   0
  12   0  -4   -0.56   10.62   0
  10   0  -4   -0.96   11.27   0
 -10   0   4    7.48   11.58   0
   8   0  -4 4966.94   28.82   0
  -8   0   4 4855.60   27.87   0
   6   0  -4    9.00    9.49   0
  -6   0   4    9.41    9.92   0
   4   0  -4  340.15   10.85   0
  -4   0   4  361.86   13.42   0
   0   0  -4  344.46   15.89   0
   0   0   4  347.25   15.60   0
   2   0   4  141.59   13.27   0
  -2   0  -4  136.31   15.22   0
 -15   1   4   66.53   17.95   0
  15   1  -4   83.79   18.97   0
  15  -1  -4   82.52   19.25   0
  13   1  -4  249.65   14.44   0
 -13   1   4  278.23   13.75   0
  13  -1  -4  250.36   14.59   0
 -13  -1   4  251.06   13.54   0
 -11   1   4   15.33   11.52   0
 -11  -1   4   -1.16   11.72   0
  11  -1  -4   13.24   10.91   0
  11   1  -4   -4.24   11.24   0
  -9  -1   4  966.03   13.47   0
   9  -1  -4  937.39   15.01   0
  -9   1   4  958.46   15.29   0
   9   1  -4 1017.92   15.07   0
  -7   1   4  909.06   15.35   0
  -7  -1   4  892.92   13.62   0
   7   1  -4  935.54   15.22   0
   7  -1  -4  920.81   15.27   0
   5   1  -4  127.78   10.92   0
  -5  -1   4  118.28    8.57   0
  -5   1   4  141.14   11.16   0
   5  -1  -4  122.57   10.67   0
  -3   1   4  101.44    9.14   0
   3  -1  -4  117.66   11.72   0
   3   1  -4  117.87   11.90   0
  -3  -1   4  106.25    9.33   0
  -1   1   4  602.87   16.83   0
  -1  -1   4  588.90   17.40   0
   1  -1  -4  585.02   14.57   0
   1   1  -4  614.54   17.43   0
   1   1   4   95.73   11.97   0
  -1   1  -4   89.55   15.08   0
   1  -1   4   95.89   12.47   0
  -1  -1  -4   98.37   12.20   0
  -3   1  -4  438.62   26.96   0
   3   1   4  431.95   18.03   0
   5   1   4  375.74   19.64   0
   5   1   4  366.03   19.16   0
   7   1   4   -1.86   21.65   0
  14   2  -4  381.29   14.90   0
 -14   2   4  382.79   14.76   0
  14  -2  -4  385.97   15.52   0
  12   2  -4  152.84   11.46   0
 -12  -2   4  155.97   11.77   0
  12  -2  -4  142.11   11.67   0
 -12   2   4  148.45   12.98   0
  10  -2  -4  193.92   12.49   0
 -10   2   4  172.50   12.70   0
  10   2  -4  190.86   12.48   0
 -10  -2   4  195.77   12.73   0
  -8   2   4 1342.36   17.03   0
   8  -2  -4 1333.64   16.96   0
  -8  -2   4 1302.43   16.86   0
   8   2  -4 1325.02   16.55   0
  -6  -2   4  312.38   12.51   0
   6  -2  -4  293.83    9.58   0
   6   2  -4  310.76   11.99   0
  -6   2   4  304.12   12.39   0
  -4   2   4  484.15   13.81   0
  -4  -2   4  481.32   11.88   0
   4   2  -4  516.26   14.02   0
   4  -2  -4  476.27   13.87   0
  -2  -2   4  105.11    9.13   0
  -2   2   4  100.81   11.91   0
   2  -2  -4  100.07   11.83   0
   2   2  -4  103.57   12.25   0
   0   2   4  790.69   17.40   0
   0  -2  -4  787.14   15.57   0
   0  -2   4  769.55   18.96   0
   0   2  -4  759.30   18.81   0
   2   2   4  331.07   13.47   0
  -2  -2  -4  347.08   13.58   0
  -2   2  -4  324.85   16.07   0
   4   2   4 1131.50   20.58   0
   6   2   4  314.07   14.61   0
   6   2   4  330.91   15.58   0
   8   2   4   95.95   16.37   0
   8   2   4   99.55   16.86   0
  15   3  -4  277.67   16.79   0
  15  -3  -4  270.23   20.20   0
 -15   3   4  269.39   16.37   0
  13  -3  -4  689.75   17.03   0
 -13   3   4  729.42   16.27   0
  13   3  -4  747.67   16.85   0
 -11  -3   4   15.05   11.14   0
  11  -3  -4    8.17   10.98   0
 -11   3   4   26.70   11.03   0
  11   3  -4   23.66   10.86   0
  -9  -3   4 1649.62   18.83   0
   9   3  -4 1628.71   16.30   0
   9  -3  -4 1571.75   18.91   0
  -9   3   4 1600.73   19.12   0
  -7   3   4 1704.42   18.62   0
  -7  -3   4 1672.69   18.26   0
   7   3  -4 1669.96   18.00   0
   7  -3  -4 1636.83   18.37   0
  -5  -3   4   31.97    7.41   0
   5   3  -4   43.41    7.31   0
  -5   3   4   41.15    9.94   0
   5  -3  -4   42.93    7.13   0
  -3   3   4  811.47   15.68   0
  -3  -3   4  828.94   16.10   0
   3   3  -4  832.51   15.88   0
   3  -3  -4  812.18   15.48   0
   1   3  -4 1816.61   22.70   0
  -1  -3   4 1808.05   22.95   0
   1  -3  -4 1937.64   21.86   0
  -1   3   4 1860.80   21.80   0
  -1   3  -4   14.15   10.82   0
   1   3   4   18.10    9.64   0
  -1  -3  -4   22.30    9.93   0
  -3   3  -4 1127.68   25.53   0
   3   3   4 1112.06   19.25   0
   5   3   4  641.81   14.96   0
   7   3   4    4.06   13.27   0
   7   3   4   11.35   13.96   0
   9   3   4  671.99   19.80   0
   9   3   4  627.79   18.53   0
  11   3   4  277.65   23.17   0
  11   3   4  250.38   22.72   0
  14  -4  -4   32.71   18.64   0
 -14   4   4   13.32   14.42   0
  14   4  -4   28.08   15.24   0
  12  -4  -4  494.56   18.26   0
 -12   4   4  493.48   14.65   0
  12   4  -4  502.33   15.48   0
 -10   4   4  877.99   15.89   0
  10   4  -4  916.28   13.07   0
  10  -4  -4  848.77   15.83   0
   8  -4  -4  237.07   10.50   0
   8   4  -4  260.39   10.66   0
  -8  -4   4  249.96   10.75   0
  -8   4   4  248.23   10.79   0
  -6   4   4 1685.79   18.41   0
   6  -4  -4 1723.92   18.38   0
  -6  -4   4 1703.92   18.21   0
   6   4  -4 1705.36   16.55   0
   4   4  -4 1714.09   18.69   0
  -4   4   4 1784.02   19.19   0
  -4  -4   4 1690.42   17.58   0
   4  -4  -4 1734.16   18.74   0
   2  -4  -4  280.04   11.80   0
  -2  -4   4  251.41   11.85   0
  -2   4   4  244.41    9.37   0
   2   4  -4  255.58    9.76   0
   0  -4  -4 2799.20   22.35   0
   0   4   4 2590.34   21.64   0
   0   4  -4 2631.71   25.48   0
   2   4   4 2555.71   21.96   0
  -2   4  -4 2709.65   28.62   0
   4   4   4  125.39    9.90   0
  -4   4  -4  110.69   13.71   0
  -4   4  -4  128.72   12.82   0
  -6   4  -4  549.97   34.69   0
   6   4   4  570.58   15.04   0
   8   4   4  587.99   17.07   0
   8   4   4  616.82   18.07   0
  10   4   4    8.37   15.74   0
  10   4   4    0.01   15.23   0
  12   4   4  282.01   23.50   0
  12   4   4  323.82   27.24   0
  15   5  -4   37.36   15.12   0
  15  -5  -4   16.11   14.92   0
 -15   5   4   18.53   14.34   0
  13  -5  -4   27.26   12.51   0
 -13   5   4   14.29   11.84   0
  13   5  -4   28.09   13.02   0
  11  -5  -4   13.40   10.48   0
 -11   5   4   19.63   10.42   0
  11   5  -4    7.06   10.68   0
   9   5  -4   15.27   11.34   0
   9  -5  -4   10.17    7.88   0
  -9   5   4   13.49    8.08   0
   7  -5  -4  188.67   10.29   0
   7   5  -4  177.27   10.25   0
  -7   5   4  175.81   10.29   0
  -5   5   4    2.25    9.34   0
   5  -5  -4   -5.51    9.24   0
   5   5  -4    6.20    9.26   0
   3   5  -4   12.89    9.70   0
   3  -5  -4    9.38    9.30   0
  -3   5   4    7.83    9.44   0
  -1   5   4   28.58    9.37   0
   1   5  -4   32.16    9.94   0
   1  -5  -4   32.15    9.48   0
  -1   5  -4   42.50    9.98   0
  -1  -5  -4   48.35    7.21   0
   1   5   4   45.50    9.54   0
  -3   5  -4    6.89    9.55   0
   3   5   4   -1.70    9.00   0
   5   5   4   32.69    8.95   0
  -5   5  -4   35.07    9.34   0
  -5   5  -4   27.66   11.78   0
   7   5   4    9.23   10.86   0
  -7   5  -4    3.52   16.53   0
   7   5   4   -2.13   10.84   0
  -7   5  -4    4.27   18.30   0
   9   5   4    9.12   10.84   0
   9   5   4    4.90   10.38   0
  11   5   4    3.45   15.78   0
  11   5   4    3.80   14.96   0
 -14   6   4  121.20   15.05   0
  14  -6  -4  154.29   15.53   0
  14   6  -4  117.25   15.80   0
  12   6  -4  348.01   14.50   0
  12  -6  -4  326.31   14.43   0
 -12   6   4  316.20   13.57   0
 -10   6   4  523.87   13.68   0
  10   6  -4  513.92   13.31   0
  10  -6  -4  501.34   10.85   0
   8   6  -4  160.42    8.97   0
  -8   6   4  162.91   12.31   0
   8  -6  -4  182.97   11.82   0
   6   6  -4 1192.32   15.05   0
  -6   6   4 1151.27   13.71   0
   6  -6  -4 1165.29   13.66   0
   4   6  -4 1719.77   16.10   0
  -4   6   4 1753.92   17.72   0
   4  -6  -4 1806.20   17.58   0
  -2   6   4   45.52    7.11   0
   2  -6  -4   45.25    7.16   0
   2   6  -4   64.36   10.34   0
   0   6  -4  910.79   15.48   0
   0   6   4  943.14   14.33   0
   0  -6  -4  993.72   14.84   0
  -2   6  -4 1287.75   17.63   0
   2   6   4 1287.59   15.73   0
  -4   6  -4   25.55    9.33   0
   4   6   4   16.65    9.03   0
  -4   6  -4   26.53    9.14   0
  -6   6  -4  496.75   16.81   0
   6   6   4  499.12   13.70   0
  -6   6  -4  474.83   18.19   0
   8   6   4  608.90   14.66   0
  -8   6  -4  533.45   25.43   0
   8   6   4  583.35   14.00   0
  -8   6  -4  604.17   25.68   0
  10   6   4   25.96   12.63   0
  10   6   4   36.16   12.92   0
  12   6   4  178.60   18.85   0
  12   6   4  184.78   19.83   0
 -13   7   4  378.68   16.26   0
  13   7  -4  405.36   16.98   0
  13  -7  -4  374.03   17.05   0
  11   7  -4    0.59   13.13   0
  11  -7  -4    8.16   13.00   0
 -11   7   4   16.09   12.37   0
  -9   7   4 1010.17   15.70   0
   9  -7  -4 1022.16   15.65   0
   9   7  -4 1029.91   15.26   0
   7  -7  -4 1297.15   16.57   0
   7   7  -4 1268.82   16.07   0
  -7   7   4 1243.48   16.62   0
   5   7  -4    0.46    6.36   0
   5  -7  -4    4.91    8.79   0
  -5   7   4   -5.39    8.95   0
   3   7  -4  997.89   14.43   0
  -3   7   4  920.28   13.93   0
   3  -7  -4 1002.38   12.47   0
   1  -7  -4  899.67   13.76   0
  -1   7   4  889.99   13.54   0
   1   7  -4  816.42   13.91   0
  -1   7  -4   -0.78    9.05   0
   1   7   4    2.11    8.71   0
  -3   7  -4 1013.15   15.51   0
   3   7   4  994.96   13.82   0
  -5   7  -4 1020.60   17.62   0
   5   7   4 1022.28   15.71   0
  -7   7  -4   10.80   11.83   0
   7   7   4   14.48   10.45   0
  -7   7  -4    7.70   11.61   0
   9   7   4  380.52   15.14   0
  -9   7  -4  308.22   26.51   0
   9   7   4  360.92   14.36   0
  -9   7  -4  346.74   26.75   0
  11   7   4  182.43   16.31   0
  11   7   4  168.05   18.96   0
  12   8  -4   47.60    9.36   0
  12  -8  -4   49.40   12.72   0
 -12   8   4   45.92   12.05   0
 -10   8   4   44.22   13.37   0
  10   8  -4   55.99   13.43   0
  10  -8  -4   45.14    9.47   0
   8   8  -4  197.70   11.70   0
  -8   8   4  175.65   11.63   0
   8  -8  -4  182.52   11.53   0
  -6   8   4  114.56   11.81   0
   6   8  -4  124.79    8.62   0
   6  -8  -4  121.44    8.46   0
  -4   8   4  356.20    8.91   0
   4  -8  -4  414.63   11.18   0
   4   8  -4  381.86   11.27   0
  -2   8   4 1302.87   13.35   0
   2  -8  -4 1440.54   15.35   0
   2   8  -4 1331.02   13.84   0
   0   8  -4  147.91    7.59   0
   0   8   4  126.22    9.49   0
   2   8   4   88.28    9.28   0
  -4   8  -4  909.68   15.89   0
   4   8   4  868.91   14.64   0
   6   8   4  216.23   11.87   0
  -6   8  -4  215.15   11.23   0
  -8   8  -4   60.18   14.69   0
  -8   8  -4   52.22   14.89   0
   8   8   4   59.61   13.21   0
   8   8   4   58.63   13.17   0
  10   8   4  125.11   13.45   0
  10   8   4  124.68   13.08   0
  13  -9  -4   69.65   15.25   0
 -13   9   4   80.81   17.51   0
  13   9  -4   86.08   15.49   0
  11  -9  -4    5.74   12.61   0
  11   9  -4    0.24   12.89   0
 -11   9   4    3.29   11.79   0
   9   9  -4   84.47    8.13   0
   9  -9  -4   90.49   10.76   0
  -9   9   4   87.59   11.02   0
   7   9  -4  674.23   13.80   0
   7  -9  -4  685.04   11.45   0
  -7   9   4  633.86   11.14   0
   5  -9  -4   -1.42    7.86   0
   5   9  -4   -7.99   11.28   0
  -5   9   4   -2.11   11.13   0
  -3   9   4  163.46   11.65   0
   3   9  -4  175.83   11.97   0
   3  -9  -4  181.05    9.18   0
  -1   9   4   25.31    6.21   0
   1   9  -4   35.43    8.00   0
   1   9   4  126.56   11.42   0
   3   9   4   67.02    8.23   0
  -3   9  -4   83.88    8.29   0
  -5   9  -4   30.56   10.68   0
   5   9   4   34.71   10.71   0
  -7   9  -4   -2.89   12.46   0
   7   9   4    4.66   11.80   0
  -9   9  -4   28.49   14.39   0
   9   9   4   35.52   12.63   0
  -9   9  -4   26.74   14.43   0
   9   9   4   27.39   12.97   0
  11   9   4   99.91   14.92   0
  11   9   4  102.73   15.73   0
 -12  10   4   18.18   14.05   0
  12 -10  -4   23.49   10.36   0
  12  10  -4   11.52   15.00   0
 -10  10   4   -4.08    9.29   0
  10 -10  -4   19.67   12.47   0
  10  10  -4   15.61   12.73   0
   8  10  -4 1403.47   16.86   0
   8 -10  -4 1384.32   16.26   0
  -8  10   4 1372.70   16.33   0
   6  10  -4   54.19   11.32   0
  -6  10   4   42.95   10.98   0
   6 -10  -4   56.59    7.88   0
   4  10  -4   40.73    8.30   0
  -4  10   4   55.49   11.09   0
   2  10  -4 3408.25   21.43   0
  -2  10   4 3313.64   20.81   0
   0  10   4   10.64    7.69   0
   0  10  -4   23.78    7.72   0
  -2  10  -4    6.28   10.95   0
   2  10   4    5.79    7.76   0
  -4  10  -4 1196.19   16.02   0
   4  10   4 1188.69   15.02   0
   6  10   4    8.15    7.35   0
  -6  10  -4    9.85    9.07   0
   8  10   4   10.34   12.52   0
   8  10   4  -14.07   12.56   0
  -8  10  -4    1.17   11.59   0
  -8  10  -4    6.99   11.58   0
 -10  10  -4  446.87   23.87   0
 -10  10  -4  504.57   21.63   0
  10  10   4  522.85   17.52   0
  10  10   4  501.03   14.10   0
  11  11  -4    0.38   14.98   0
 -11  11   4   10.28   14.40   0
  -9  11   4  194.36   10.08   0
   9  11  -4  203.86   13.77   0
   7  11  -4  121.75   13.80   0
  -7  11   4  122.58   13.47   0
  -5  11   4   30.54   10.81   0
   5  11  -4   15.16    7.80   0
  -3  11   4  241.64   11.36   0
   3  11  -4  258.95   11.95   0
   1  11  -4   20.20   10.75   0
  -1  11   4   21.36   10.73   0
  -1  11  -4   -9.09    7.73   0
   1  11   4   12.89   10.62   0
  -3  11  -4  140.36   11.25   0
   3  11   4  149.82   11.12   0
   5  11   4  256.43   13.82   0
  -5  11  -4  255.58   13.60   0
  -7  11  -4    9.57   11.47   0
   7  11   4    7.42    8.90   0
  -9  11  -4   48.29   14.68   0
   9  11   4   69.73   11.18   0
  -9  11  -4   66.25   14.25   0
   9  11   4   57.28   10.93   0
 -10  12   4  -13.63   15.28   0
  10  12  -4  -19.67   15.34   0
   8  12  -4  406.93   14.76   0
  -8  12   4  420.00   10.78   0
   6  12  -4   68.56    9.64   0
  -6  12   4   67.35   12.97   0
  -4  12   4   88.78   10.57   0
   4  12  -4   91.43   10.88   0
   2  12  -4   50.07   10.74   0
  -2  12   4   79.69   10.58   0
   0  12  -4  149.88   11.07   0
   0  12  -4  144.36    8.49   0
   0  12   4  128.94   11.03   0
   2  12   4  126.77   10.81   0
  -2  12  -4  124.23   11.09   0
  -4  12  -4  333.20   14.16   0
   4  12   4  312.87   10.43   0
   6  12   4   48.52    9.31   0
  -6  12  -4   51.10   11.80   0
   8  12   4   44.10   15.01   0
  -8  12  -4    9.15   14.41   0
   8  12   4   27.05   15.07   0
  -8  12  -4   33.07   14.37   0
  -9  13   4  195.82   15.86   0
   9  13  -4  205.82   11.72   0
   7  13  -4  143.23   13.93   0
  -7  13   4  165.04   13.39   0
  -5  13   4  103.94    9.30   0
   5  13  -4  110.37   13.46   0
  -3  13   4  439.70   14.30   0
   3  13  -4  491.63   14.91   0
   1  13  -4  305.98   10.70   0
   1  13  -4  305.25   13.99   0
  -1  13   4  297.67   13.73   0
  -1  13  -4    0.38    9.27   0
   1  13   4   11.84   12.50   0
  -1  13  -4   -5.09   13.00   0
  -3  13  -4  308.70   14.02   0
   3  13   4  318.36   10.25   0
   5  13   4   47.13   12.76   0
  -5  13  -4   71.49   12.51   0
   7  13   4    4.58   14.92   0
  -7  13  -4   11.30   13.97   0
  -7  13  -4   16.78   15.42   0
   8  14  -4   22.54   11.01   0
  -8  14   4   16.80   15.17   0
   6  14  -4  301.86   12.22   0
  -6  14   4  291.32   16.17   0
   4  14  -4  329.97   10.66   0
  -4  14   4  284.84   10.32   0
  -2  14   4   91.00   12.86   0
   2  14  -4   92.36   13.14   0
   2  14  -4  122.71   13.40   0
   0  14  -4  369.76   13.93   0
   0  14   4  289.30   13.87   0
   0  14  -4  331.06   14.17   0
  -2  14  -4  224.44   13.91   0
  -2  14  -4  248.88   13.14   0
   2  14   4  212.56    9.83   0
  -4  14  -4   70.18   15.24   0
   4  14   4   80.69   15.12   0
  -6  14  -4  131.53   14.76   0
  -6  14  -4  160.01   11.81   0
   6  14   4  163.64   15.65   0
   7  15  -4  -12.54   15.63   0
  -7  15   4   25.27   14.91   0
  -5  15   4   -3.34   15.10   0
   5  15  -4   -1.58   15.62   0
  -3  15   4    3.35   15.13   0
   3  15  -4  -10.79   15.70   0
   3  15  -4  -23.22   15.40   0
   1  15  -4   16.99    9.03   0
   1  15  -4   30.46   14.17   0
  -1  15   4   18.70    9.00   0
  -1  15  -4   12.34   10.82   0
   1  15   4   32.71   14.70   0
  -1  15  -4   16.27   15.03   0
  -3  15  -4   25.54   10.79   0
  -3  15  -4    6.66   10.72   0
   3  15   4    3.26   14.97   0
  -5  15  -4    8.32   16.59   0
  -5  15  -4    9.63   14.74   0
   5  15   4    6.64   10.39   0
  -4  16   4   92.97   10.90   0
   4  16  -4   85.17   11.23   0
   4  16  -4   75.51   15.75   0
   2  16  -4   12.29   15.43   0
   2  16  -4   13.98   11.17   0
  -2  16   4    2.76   10.44   0
   0  16  -4  166.86   15.96   0
   0  16   4  183.81   15.44   0
   0  16  -4  158.39   11.54   0
  -2  16  -4   71.93   15.02   0
  -2  16  -4   57.34   15.71   0
   2  16   4   56.67   15.27   0
  14   0  -5  -14.68   12.95   0
 -14   0   5   -2.08   12.17   0
  12   0  -5    2.35   10.59   0
 -12   0   5    5.60   10.98   0
  10   0  -5   -5.52   11.15   0
 -10   0   5   -3.93   11.55   0
   8   0  -5    8.35    8.85   0
  -8   0   5   -2.28    9.46   0
   6   0  -5    7.41    9.68   0
  -6   0   5    6.55    9.92   0
   4   0  -5    2.39    6.92   0
  -4   0   5   -3.63   10.04   0
   2   0  -5   -0.17    7.67   0
  -2   0   5    5.61   10.99   0
   0   0  -5   -0.34   10.53   0
   0   0   5   -0.20   10.21   0
   2   0   5    0.46   11.95   0
  -2   0  -5    1.67    9.96   0
   4   0   5   -0.74   16.32   0
 -15  -1   5    0.80   17.36   0
 -15   1   5    5.61   14.67   0
  15  -1  -5   17.34   15.57   0
  15   1  -5   12.34   15.15   0
  13   1  -5  286.60   14.66   0
 -13   1   5  299.20   13.89   0
 -13  -1   5  312.44   14.29   0
  13  -1  -5  300.18   14.86   0
  11   1  -5 1449.24   17.64   0
 -11  -1   5 1506.77   18.21   0
  11  -1  -5 1484.27   17.80   0
 -11   1   5 1488.35   18.33   0
  -9   1   5  105.89    7.41   0
  -9  -1   5  103.30    9.83   0
   9  -1  -5   91.90   11.75   0
   9   1  -5  121.17   12.04   0
   7  -1  -5  560.37   12.87   0
   7   1  -5  547.58   12.83   0
  -7  -1   5  536.40   11.05   0
  -7   1   5  571.62   11.22   0
   5  -1  -5 2603.43   21.27   0
  -5  -1   5 2661.66   22.99   0
  -5   1   5 2614.00   21.33   0
   5   1  -5 2677.99   22.59   0
   3  -1  -5  442.93   13.45   0
  -3  -1   5  456.59   13.99   0
   3   1  -5  443.73   13.62   0
  -3   1   5  445.85   13.73   0
   1   1  -5   56.49    8.37   0
  -1   1   5   54.77   11.01   0
   1  -1  -5   53.86   11.12   0
  -1  -1   5   51.78   11.12   0
  -1   1  -5 5826.40   44.49   0
   1   1   5 5514.61   40.06   0
  -1  -1  -5 5578.15   39.85   0
   1  -1   5 5595.82   43.34   0
   3   1   5  222.54   14.70   0
  -3   1  -5  214.68   17.93   0
  -3  -1  -5  228.22   12.82   0
   3  -1   5  221.41   18.26   0
   5   1   5  505.00   22.38   0
 -14  -2   5   74.51   12.33   0
  14   2  -5   77.74   12.95   0
 -14   2   5   81.49   12.49   0
  14  -2  -5   78.61   13.38   0
  12   2  -5   74.39    8.12   0
 -12   2   5   95.81   11.43   0
  12  -2  -5   98.67   11.14   0
 -12  -2   5   90.10   11.70   0
 -10   2   5  714.42   15.17   0
  10   2  -5  730.57   14.71   0
 -10  -2   5  705.18   12.68   0
  10  -2  -5  703.34   14.62   0
  -8  -2   5  186.18    8.31   0
   8  -2  -5  191.73   10.26   0
  -8   2   5  179.65   10.60   0
   8   2  -5  193.47   10.35   0
  -6  -2   5   34.26    7.57   0
   6  -2  -5   36.68    7.31   0
   6   2  -5   35.19   10.14   0
  -6   2   5   34.38   10.13   0
  -4   2   5 4951.24   30.16   0
   4  -2  -5 4934.03   29.84   0
  -4  -2   5 5075.08   30.51   0
   4   2  -5 4953.03   29.16   0
  -2  -2   5 1658.52   20.84   0
   2  -2  -5 1722.62   20.32   0
  -2   2   5 1701.68   20.46   0
   2   2  -5 1712.83   20.85   0
   0  -2  -5 3022.19   27.42   0
   0   2  -5 3149.16   29.71   0
   0  -2   5 3140.00   29.95   0
   0   2   5 3073.31   27.63   0
   2  -2   5 1686.03   26.73   0
  -2  -2  -5 1786.41   22.47   0
   2   2   5 1672.78   22.44   0
  -2   2  -5 1627.03   26.74   0
   4   2   5  337.45   13.39   0
   6   2   5  130.03   12.77   0
   6   2   5  124.63   12.80   0
   8   2   5  243.41   21.88   0
   8   2   5  275.05   20.86   0
  15   3  -5  338.83   17.21   0
 -15   3   5  359.80   16.71   0
  15  -3  -5  379.18   17.33   0
  13   3  -5  208.74   10.63   0
 -13  -3   5  195.49   14.34   0
 -13   3   5  236.92   13.20   0
  13  -3  -5  202.08   14.35   0
 -11   3   5   27.10   11.01   0
  11  -3  -5   19.16   11.12   0
  11   3  -5   15.88   10.70   0
 -11  -3   5   17.96    7.93   0
  -9  -3   5  616.62   14.76   0
   9  -3  -5  616.66   11.98   0
  -9   3   5  630.43   14.50   0
   9   3  -5  637.24   14.31   0
  -7   3   5  564.29   12.87   0
  -7  -3   5  557.57   11.06   0
   7  -3  -5  518.91   12.72   0
   7   3  -5  532.01   12.68   0
  -5  -3   5   49.59    7.63   0
  -5   3   5   42.79    7.42   0
   5  -3  -5   48.50    7.22   0
   5   3  -5   41.71   10.17   0
   3   3  -5 1455.85   18.59   0
  -3   3   5 1448.87   18.27   0
  -3  -3   5 1445.74   18.71   0
   3  -3  -5 1431.22   16.48   0
  -1  -3   5  909.76   15.52   0
   1   3  -5  915.30   17.23   0
   1  -3  -5  924.95   14.31   0
  -1   3   5  943.90   16.10   0
  -1  -3  -5  151.43   10.80   0
  -1   3  -5  149.01   11.91   0
   1   3   5  148.83   10.85   0
   1  -3   5  150.47   11.21   0
   3   3   5 1490.73   20.14   0
  -3   3  -5 1529.69   27.90   0
   5   3   5  310.83   13.65   0
   7   3   5    0.86   13.72   0
   7   3   5   -2.62   10.87   0
   9   3   5  769.95   21.83   0
   9   3   5  690.84   22.20   0
  14  -4  -5   36.65   14.18   0
  14   4  -5   29.66   15.53   0
 -14   4   5   20.98   13.11   0
  12  -4  -5  123.78   13.79   0
 -12   4   5  120.96   13.28   0
  12   4  -5  103.15   13.94   0
 -10  -4   5  430.68   10.61   0
  10   4  -5  430.27   13.30   0
 -10   4   5  446.56   13.63   0
  10  -4  -5  439.80   10.91   0
  -8   4   5  133.92    9.97   0
  -8  -4   5  134.21   10.10   0
   8   4  -5  133.11    9.89   0
   8  -4  -5  130.59    7.52   0
  -6  -4   5  231.42    8.99   0
   6   4  -5  255.76   11.22   0
  -6   4   5  266.44   11.23   0
   6  -4  -5  247.20    8.70   0
  -4  -4   5 1876.76   18.06   0
   4  -4  -5 1866.44   18.98   0
   4   4  -5 1956.57   19.42   0
  -4   4   5 1955.23   19.38   0
  -2  -4   5  467.68   11.14   0
   2  -4  -5  484.73   12.65   0
  -2   4   5  466.54   10.77   0
   2   4  -5  474.20   13.20   0
   0  -4  -5  975.33   15.57   0
   0   4   5  923.68   15.21   0
   0   4  -5  936.25   16.76   0
  -2  -4  -5 1653.30   19.06   0
  -2   4  -5 1501.44   22.10   0
   2   4   5 1499.52   17.03   0
   4   4   5  211.17   10.80   0
  -4   4  -5  219.54   15.02   0
  -4   4  -5  236.31   15.73   0
   6   4   5  554.75   14.90   0
   8   4   5  121.02   14.38   0
   8   4   5  109.97   13.69   0
  10   4   5   17.34   15.94   0
  10   4   5    9.94   17.69   0
 -15   5   5  513.24   17.70   0
  15  -5  -5  510.31   18.24   0
  15   5  -5  501.99   17.91   0
  13  -5  -5  122.29   13.46   0
 -13   5   5  117.83   12.52   0
  13   5  -5  124.53   13.17   0
  11   5  -5  111.89   11.30   0
 -11   5   5  114.19   11.19   0
  11  -5  -5  121.60   11.15   0
  -9   5   5 2461.76   21.13   0
   9  -5  -5 2427.48   20.91   0
   9   5  -5 2384.76   18.09   0
  -7   5   5  206.66   10.48   0
   7  -5  -5  222.25   10.38   0
  -7  -5   5  202.34   10.39   0
   7   5  -5  204.33   10.43   0
  -5  -5   5   16.95    9.54   0
   5  -5  -5   11.22    6.56   0
   5   5  -5   11.45    6.62   0
  -5   5   5   12.55    6.67   0
  -3   5   5 4475.44   26.34   0
   3   5  -5 4309.34   26.50   0
   3  -5  -5 4455.77   25.01   0
   1   5  -5 1704.83   19.20   0
  -1   5   5 1653.15   16.35   0
   1  -5  -5 1758.22   16.77   0
  -1   5  -5  349.09   13.15   0
   1   5   5  354.04    9.68   0
  -1  -5  -5  372.32   12.11   0
  -3   5  -5 2675.92   27.46   0
   3   5   5 2666.68   20.75   0
  -5   5  -5  273.67   17.26   0
   5   5   5  259.90   12.02   0
  -5   5  -5  299.07   17.67   0
   7   5   5   13.55   10.75   0
   9   5   5  780.44   18.60   0
   9   5   5  743.78   20.06   0
  11   5   5  107.62   16.00   0
  11   5   5  122.53   16.76   0
 -14   6   5   16.53   14.18   0
  14   6  -5    6.67   10.87   0
  14  -6  -5    3.02   15.02   0
  12  -6  -5   53.89   13.30   0
  12   6  -5   62.75   13.19   0
 -12   6   5   42.66   12.20   0
  10  -6  -5   27.69   11.00   0
  10   6  -5   45.24   10.93   0
 -10   6   5   25.94   11.13   0
   8  -6  -5  293.49   12.53   0
   8   6  -5  304.77    9.71   0
  -8   6   5  294.05   12.62   0
   6   6  -5  258.58    8.20   0
  -6   6   5  262.83   10.68   0
   6  -6  -5  270.69    8.48   0
   4   6  -5 1748.88   17.29   0
  -4   6   5 1739.30   15.94   0
   4  -6  -5 1775.20   17.40   0
  -2   6   5  305.86   10.97   0
   2  -6  -5  350.16   11.28   0
   2   6  -5  312.19    9.33   0
   0   6  -5  405.42   12.44   0
   0   6   5  382.32   11.36   0
   0  -6  -5  395.71   11.70   0
   2   6   5  856.44   12.17   0
  -2   6  -5  891.49   15.81   0
  -4   6  -5    3.43   10.90   0
  -4   6  -5    1.61   11.44   0
   4   6   5    0.75    8.54   0
  -6   6  -5   58.16   12.22   0
  -6   6  -5   46.90   14.51   0
   6   6   5   54.81   11.12   0
   8   6   5  121.83   11.30   0
   8   6   5  114.26   10.87   0
  10   6   5   53.33   13.44   0
  10   6   5   61.32   15.24   0
  12   6   5   -7.02   17.88   0
  12   6   5   -2.89   18.49   0
  13  -7  -5    3.43   15.18   0
  13   7  -5    0.23   15.45   0
 -13   7   5    8.89   14.11   0
 -11   7   5  181.84   14.05   0
  11   7  -5  174.37   13.90   0
  11  -7  -5  189.20   13.46   0
  -9   7   5 1136.93   16.01   0
   9   7  -5 1107.07   13.16   0
   9  -7  -5 1096.85   13.62   0
   7   7  -5  530.71   13.37   0
  -7   7   5  538.78   13.66   0
   7  -7  -5  531.28   13.48   0
   5  -7  -5  116.67    9.56   0
  -5   7   5   97.83    7.16   0
   5   7  -5   91.09    7.15   0
   3   7  -5 1423.30   15.96   0
   3  -7  -5 1479.04   14.37   0
  -3   7   5 1369.28   15.45   0
   1   7  -5  366.87   11.56   0
   1  -7  -5  390.80   11.27   0
  -1   7   5  350.36   10.90   0
  -1   7  -5   49.47    9.48   0
   1   7   5   43.94    9.02   0
  -3   7  -5 1551.80   18.79   0
   3   7   5 1555.69   16.05   0
  -5   7  -5  671.86   16.72   0
  -5   7  -5  725.23   17.48   0
   5   7   5  699.37   14.22   0
  -7   7  -5    6.64   13.09   0
  -7   7  -5    1.43   13.57   0
   7   7   5    5.74   10.36   0
   9   7   5   71.01   13.59   0
   9   7   5   72.67   12.89   0
  11   7   5   37.49   15.03   0
  11   7   5   51.62   15.44   0
  12  -8  -5   20.69   12.57   0
  12   8  -5   22.32   12.70   0
 -12   8   5   10.16   11.96   0
 -10   8   5  458.71   11.92   0
  10  -8  -5  496.90   15.15   0
  10   8  -5  486.45   15.01   0
  -8   8   5  134.14    8.65   0
   8  -8  -5  120.49   11.52   0
   8   8  -5  142.59   11.41   0
   6   8  -5  372.19   12.80   0
  -6   8   5  346.66   12.60   0
   6  -8  -5  363.65   10.15   0
   4   8  -5  921.36   13.45   0
   4  -8  -5  931.49   13.29   0
  -4   8   5  883.09   13.20   0
  -2   8   5  254.91    7.89   0
   2   8  -5  241.69    8.29   0
   2  -8  -5  276.80   10.50   0
   0   8   5  633.87   10.23   0
   0   8  -5  660.05   12.76   0
   2   8   5 1624.70   17.27   0
  -2   8  -5 1612.41   18.95   0
  -4   8  -5  317.69   13.42   0
  -4   8  -5  334.57   13.08   0
   4   8   5  340.79   12.32   0
  -6   8  -5   94.64   13.32   0
  -6   8  -5   99.18   12.23   0
   6   8   5  109.07   11.16   0
  -8   8  -5  175.40   18.01   0
  -8   8  -5  150.99   18.09   0
   8   8   5  193.76   13.67   0
   8   8   5  175.77   13.42   0
  10   8   5   -1.92   15.35   0
  10   8   5   22.63   14.62   0
  13   9  -5   84.02   15.38   0
  13  -9  -5   73.71   15.38   0
 -13   9   5   74.38   14.50   0
 -11   9   5  850.48   16.60   0
  11   9  -5  942.09   16.34   0
  11  -9  -5  854.00   13.69   0
  -9   9   5  124.62   11.16   0
   9   9  -5  106.42   12.38   0
   9  -9  -5  111.10   12.30   0
  -7   9   5  171.71    8.74   0
   7   9  -5  176.56   11.68   0
   7  -9  -5  186.94    8.85   0
   5   9  -5 2170.07   16.61   0
   5  -9  -5 2216.80   16.62   0
  -5   9   5 2146.70   18.53   0
  -3   9   5   91.81    8.23   0
   3   9  -5  120.74   11.78   0
   3  -9  -5  112.07    8.53   0
   1   9  -5  877.07   12.44   0
  -1   9   5  847.14   11.74   0
  -1   9  -5 1173.52   16.29   0
   1   9   5 1116.35   12.87   0
   3   9   5   60.27   11.15   0
  -3   9  -5   64.62   11.19   0
  -3   9  -5   61.66   11.55   0
  -5   9  -5   98.73   10.27   0
  -5   9  -5  100.19   11.58   0
   5   9   5  106.81    7.88   0
  -7   9  -5  891.37   17.91   0
  -7   9  -5  850.25   20.41   0
   7   9   5  918.90   16.50   0
   9   9   5   16.99   12.85   0
  -9   9  -5    6.63   16.20   0
  -9   9  -5   10.25   16.31   0
   9   9   5   15.42   12.32   0
 -12  10   5   22.47   10.24   0
  12 -10  -5   28.90   15.22   0
  12  10  -5   26.72   15.27   0
  10 -10  -5   14.16   12.88   0
  10  10  -5   42.06   12.87   0
 -10  10   5   33.80   12.82   0
   8  10  -5   24.68   11.99   0
   8 -10  -5   10.64   11.75   0
  -8  10   5    9.90   11.85   0
   6 -10  -5  -15.11    7.65   0
   6  10  -5    2.75   10.90   0
  -6  10   5    5.63    7.35   0
  -4  10   5    5.95   11.03   0
   4  10  -5    0.11   11.28   0
   4 -10  -5    2.75    8.05   0
  -2  10   5    8.07    7.73   0
   2  10  -5   12.51   11.48   0
   0  10   5   11.09    7.72   0
   0  10  -5    4.13    8.00   0
   2  10   5    9.02   10.39   0
  -2  10  -5   -1.66   10.92   0
  -2  10  -5    5.37   11.04   0
  -4  10  -5   11.52   10.91   0
  -4  10  -5   12.78   10.49   0
   4  10   5   20.36    7.35   0
   6  10   5   52.63    9.26   0
  -6  10  -5   55.55   13.11   0
  -6  10  -5   58.57   11.72   0
  -8  10  -5    2.94   14.32   0
   8  10   5    7.42   12.38   0
  -8  10  -5   -1.97   14.16   0
   8  10   5   -4.77   12.48   0
 -10  10  -5    4.75   23.30   0
  10  10   5    8.92   14.76   0
 -10  10  -5    2.81   17.55   0
  10  10   5   -5.05   15.47   0
 -11  11   5  290.69   16.46   0
  11 -11  -5  316.64   16.35   0
  11  11  -5  283.06   16.40   0
  -9  11   5    4.11   12.76   0
   9  11  -5   13.04   12.72   0
   9 -11  -5    0.61   12.67   0
   7  11  -5  251.31   10.67   0
   7 -11  -5  242.75   14.05   0
  -7  11   5  265.86   13.97   0
   5  11  -5  935.57   11.94   0
   5 -11  -5 1000.71   12.15   0
  -5  11   5  905.98   11.81   0
   3  11  -5    0.96    7.90   0
  -3  11   5    3.76   10.53   0
  -1  11   5   88.26    7.81   0
   1  11  -5  102.28   11.13   0
   1  11   5 1840.86   14.87   0
  -1  11  -5 1966.68   18.21   0
  -3  11  -5   42.44    7.90   0
   3  11   5   57.77   10.42   0
  -3  11  -5   58.78   10.54   0
  -5  11  -5   94.02   12.03   0
   5  11   5   85.74   13.12   0
  -5  11  -5  106.81   10.00   0
  -7  11  -5  412.58   14.84   0
  -7  11  -5  389.52   14.22   0
   7  11   5  419.19   14.35   0
  -9  11  -5   -2.24   17.34   0
   9  11   5    3.77   15.26   0
  -9  11  -5   -3.21   16.96   0
   9  11   5  -14.48   14.84   0
 -10  12   5  222.07   16.21   0
  10  12  -5  205.70   16.35   0
   8  12  -5  110.41    9.53   0
  -8  12   5   95.19   13.11   0
   6  12  -5  390.68   11.09   0
  -6  12   5  382.62   10.91   0
  -4  12   5  357.76   11.91   0
   4  12  -5  430.11   12.48   0
   2  12  -5   65.29   11.06   0
  -2  12   5   67.88   10.72   0
   0  12   5    9.08    7.17   0
   0  12  -5    7.02   10.54   0
  -2  12  -5  569.79   15.41   0
   2  12   5  514.68   11.34   0
  -2  12  -5  567.61   15.21   0
  -4  12  -5   35.69   13.33   0
  -4  12  -5   57.43   12.95   0
   4  12   5   58.14    9.18   0
  -6  12  -5   43.37   13.13   0
  -6  12  -5   33.20   11.66   0
   6  12   5   47.67   12.41   0
   8  12   5   94.52   11.03   0
  -8  12  -5   73.95   18.26   0
   8  12   5   98.60   15.27   0
  -8  12  -5  100.16   14.85   0
   9  13  -5  200.42   11.70   0
  -9  13   5  195.91   15.71   0
   7  13  -5  219.06   10.46   0
  -7  13   5  203.73   10.03   0
   5  13  -5   44.69   13.03   0
  -5  13   5   30.03    9.00   0
   3  13  -5   69.82    9.71   0
  -3  13   5   81.70   12.64   0
   1  13  -5   79.53    9.79   0
  -1  13   5   80.17   13.08   0
  -1  13  -5   74.56   13.34   0
   1  13   5   70.85    9.25   0
  -1  13  -5   81.03   13.19   0
  -3  13  -5  394.69   14.76   0
  -3  13  -5  384.04   14.29   0
   3  13   5  430.83   13.80   0
  -5  13  -5   33.89   15.86   0
   5  13   5   45.49   13.73   0
  -5  13  -5   42.24   12.79   0
   7  13   5   14.94   10.38   0
  -7  13  -5    5.49   14.78   0
  -7  13  -5    7.82   13.80   0
   8  14  -5   26.99   11.07   0
  -8  14   5   40.74   15.37   0
   6  14  -5   31.20   15.53   0
  -6  14   5   24.00   15.32   0
  -4  14   5  145.16   13.46   0
   4  14  -5  226.87   13.65   0
   2  14  -5   21.83   13.02   0
  -2  14   5   32.10    8.73   0
   0  14  -5  121.64   13.22   0
   0  14  -5  126.52   13.11   0
   0  14   5  109.28   12.99   0
  -2  14  -5  250.04   13.43   0
  -2  14  -5  262.38   13.94   0
   2  14   5  216.17   13.33   0
  -4  14  -5   10.72   10.51   0
   4  14   5   -9.34   15.10   0
  -4  14  -5  -10.67   15.67   0
   6  14   5   -4.57   10.52   0
  -6  14  -5   -3.15   13.61   0
  -6  14  -5  -10.47   15.53   0
   7  15  -5   22.18   12.95   0
  -7  15   5   24.24   14.97   0
   5  15  -5   35.98   11.30   0
  -5  15   5   64.43   15.19   0
  -3  15   5  272.92   11.77   0
   3  15  -5  335.58   16.84   0
   1  15  -5   81.06   11.69   0
  -1  15   5   88.63   15.55   0
   1  15  -5  106.64   15.58   0
  -1  15  -5   26.13   15.32   0
  -1  15  -5   59.55   15.69   0
   1  15   5   24.41   15.06   0
  -3  15  -5  208.93   12.28   0
  -3  15  -5  237.02   15.95   0
   3  15   5  259.41   15.75   0
  -4  16   5  104.11   10.89   0
   4  16  -5   98.06   16.16   0
   4  16  -5  133.11   17.49   0
   2  16  -5   31.08   11.09   0
  -2  16   5   37.53   14.93   0
   2  16  -5   36.82   10.85   0
   0  16  -5    4.90   15.09   0
   0  16  -5    4.56   10.84   0
   0  16   5    7.90   10.35   0
 -14   0   6  476.41   14.71   0
  14   0  -6  476.45   15.42   0
  12   0  -6  158.91   11.42   0
 -12   0   6  143.87   11.91   0
  10   0  -6  638.30   14.36   0
 -10   0   6  672.74   14.66   0
   8   0  -6  513.51   12.11   0
  -8   0   6  534.75   12.47   0
   6   0  -6 1889.38   17.28   0
  -6   0   6 1890.86   19.04   0
   4   0  -6 3276.70   23.15   0
  -4   0   6 3292.04   24.80   0
  -2   0   6 3278.00   25.31   0
   2   0  -6 3376.11   26.53   0
   0   0  -6  382.40   13.58   0
   0   0   6  396.93   13.56   0
   2   0   6 2928.35   31.60   0
  -2   0  -6 3006.82   32.53   0
   4   0   6 2300.02   39.15   0
 -15  -1   6   29.49   14.33   0
 -15   1   6    9.76   14.65   0
  15   1  -6   30.73   15.21   0
  15  -1  -6   11.19   15.53   0
  13   1  -6  153.62   14.00   0
  13  -1  -6  151.72   13.83   0
 -13   1   6  172.35   10.50   0
 -13  -1   6  168.77   14.46   0
 -11  -1   6  163.13   11.97   0
  11  -1  -6  148.34   11.46   0
 -11   1   6  144.43    8.93   0
  11   1  -6  127.01   11.66   0
   9  -1  -6   37.53   11.22   0
  -9   1   6   11.92   11.66   0
   9   1  -6   17.37   11.34   0
  -9  -1   6   15.94   11.91   0
   7  -1  -6 1119.41   15.39   0
  -7  -1   6 1123.13   13.99   0
  -7   1   6 1139.68   14.00   0
   7   1  -6 1116.32   13.62   0
   5  -1  -6  562.55   13.19   0
  -5  -1   6  557.78   13.47   0
  -5   1   6  571.94   13.32   0
   5   1  -6  546.64   11.23   0
   3  -1  -6  134.54   10.74   0
  -3  -1   6  147.75   10.89   0
   3   1  -6  140.45    8.33   0
  -3   1   6  133.21    8.41   0
  -1   1   6   28.48   10.05   0
  -1  -1   6   23.93   10.01   0
   1   1  -6   30.26   10.29   0
   1  -1  -6   21.10    7.34   0
   1   1   6 1402.64   20.73   0
  -1   1  -6 1426.15   21.82   0
   1  -1   6 1427.75   21.95   0
  -1  -1  -6 1448.11   20.72   0
   3   1   6  282.57   14.83   0
   3  -1   6  275.11   16.18   0
  -3  -1  -6  297.91   13.21   0
  -3   1  -6  278.42   15.95   0
   5   1   6  374.93   19.09   0
  14   2  -6  118.64   13.60   0
 -14  -2   6  112.46   13.32   0
 -14   2   6  120.14   12.66   0
  14  -2  -6  112.57    9.92   0
  12   2  -6   13.44   10.47   0
 -12  -2   6    6.50   11.21   0
 -12   2   6   10.27   10.88   0
  12  -2  -6   10.26   10.58   0
 -10  -2   6  119.97    9.06   0
  10  -2  -6  133.67   11.69   0
 -10   2   6  120.91   12.08   0
  10   2  -6  120.87   11.71   0
  -8   2   6  926.19   12.58   0
   8   2  -6  891.17   14.16   0
   8  -2  -6  944.58   14.35   0
  -8  -2   6  956.18   14.46   0
   6   2  -6   -6.02    9.42   0
   6  -2  -6    5.25    9.05   0
  -6   2   6    3.43    6.74   0
  -6  -2   6   -0.78    9.59   0
  -4   2   6  269.86   11.55   0
   4   2  -6  240.88    9.27   0
  -4  -2   6  254.74   11.61   0
   4  -2  -6  263.43    9.08   0
  -2   2   6  572.47   13.86   0
  -2  -2   6  551.55   12.11   0
   2  -2  -6  531.92   11.67   0
   2   2  -6  549.21   12.02   0
   0  -2  -6  372.55   10.82   0
   0   2   6  360.23   10.82   0
   0  -2   6  367.31   13.31   0
   0   2  -6  371.04   13.42   0
  -2  -2  -6 2151.32   23.65   0
  -2   2  -6 2041.65   27.09   0
   2  -2   6 2086.12   28.64   0
   2   2   6 2047.72   23.60   0
  -4   2  -6  301.16   24.24   0
   4   2   6  310.10   12.75   0
   6   2   6  385.13   19.83   0
  15  -3  -6   16.62   15.41   0
  15   3  -6    7.38   15.28   0
 -15   3   6    6.05   14.41   0
  13   3  -6  875.29   16.83   0
 -13   3   6  883.49   16.96   0
  13  -3  -6  871.33   17.31   0
 -13  -3   6  871.17   17.11   0
 -11  -3   6  745.24   14.86   0
  11  -3  -6  716.00   14.55   0
 -11   3   6  732.38   14.60   0
  11   3  -6  711.76   14.21   0
  -9  -3   6   14.68   11.79   0
   9  -3  -6   12.19   11.36   0
   9   3  -6    5.99   11.50   0
  -9   3   6   21.76    8.00   0
   7  -3  -6 1243.31   15.62   0
  -7  -3   6 1256.37   15.81   0
   7   3  -6 1244.19   13.97   0
  -7   3   6 1319.85   15.95   0
  -5   3   6 1667.85   16.68   0
   5   3  -6 1648.42   16.41   0
   5  -3  -6 1642.32   16.51   0
  -5  -3   6 1683.31   18.43   0
  -3   3   6  165.98    8.48   0
  -3  -3   6  178.78   11.14   0
   3   3  -6  179.82   11.00   0
   3  -3  -6  160.59   10.71   0
   1   3  -6  140.24   11.10   0
  -1  -3   6  152.85   11.13   0
   1  -3  -6  151.84    8.24   0
  -1   3   6  137.02   10.46   0
   1  -3   6 1142.17   19.23   0
   1   3   6 1164.96   17.26   0
  -1  -3  -6 1154.58   15.56   0
  -1   3  -6 1178.26   19.29   0
  -3  -3  -6   25.19    9.37   0
   3   3   6   24.68    9.44   0
  -3   3  -6   22.05   12.13   0
   5   3   6  776.84   16.24   0
   7   3   6  785.08   22.07   0
   7   3   6  765.28   20.06   0
   9   3   6    3.06   21.40   0
   9   3   6    8.86   21.53   0
  14  -4  -6   16.00   14.18   0
 -14   4   6   10.43   13.05   0
  14   4  -6    9.11   15.55   0
 -12  -4   6  580.65   12.66   0
 -12   4   6  602.12   15.92   0
  12   4  -6  574.55   15.75   0
  12  -4  -6  590.17   16.13   0
 -10  -4   6    4.67   11.34   0
  10   4  -6    8.30   11.16   0
 -10   4   6   10.42   11.03   0
  10  -4  -6    7.25    7.98   0
  -8   4   6   -0.89    8.29   0
  -8  -4   6   22.40   11.95   0
   8   4  -6    5.27    8.03   0
   8  -4  -6    1.89   11.37   0
  -6   4   6 4489.80   24.74   0
  -6  -4   6 4659.67   25.02   0
   6   4  -6 4867.83   26.37   0
   6  -4  -6 4550.87   25.83   0
   4  -4  -6   84.19    7.61   0
  -4   4   6   94.21   10.24   0
  -4  -4   6   99.04    7.90   0
   4   4  -6   99.77   10.79   0
   2  -4  -6   -0.38    9.29   0
  -2   4   6    3.70    9.51   0
   2   4  -6    2.77    9.81   0
  -2  -4   6    8.47   10.03   0
   0   4  -6 2781.07   24.94   0
   0  -4   6 2664.87   22.97   0
   0   4   6 2667.87   22.52   0
   0  -4  -6 2808.58   22.69   0
  -2   4  -6   24.95   10.00   0
  -2  -4  -6   25.38    9.27   0
   2   4   6   21.21    9.21   0
   4   4   6  102.86    9.66   0
  -4   4  -6  100.90   14.50   0
   6   4   6  968.77   19.23   0
   8   4   6  180.49   12.85   0
   8   4   6  167.84   14.32   0
  10   4   6    3.35   19.78   0
  10   4   6    2.97   18.10   0
  15  -5  -6   24.24   15.41   0
 -15   5   6   25.96   14.39   0
  15   5  -6    0.38   15.60   0
  13  -5  -6   10.96   12.81   0
 -13   5   6    8.20   12.02   0
  13   5  -6    3.58   12.87   0
 -11   5   6   40.63    7.65   0
  11  -5  -6   34.54   10.72   0
  11   5  -6   32.93   10.91   0
  -9   5   6   23.28   11.41   0
   9  -5  -6   16.98   11.22   0
   9   5  -6   27.39   11.55   0
  -9  -5   6   19.16   11.65   0
   7  -5  -6   66.34    9.20   0
   7   5  -6   73.87    6.95   0
  -7   5   6   91.21    9.49   0
  -7  -5   6   74.43    9.71   0
  -5  -5   6   19.50    9.56   0
   5  -5  -6   15.73    6.67   0
   5   5  -6   29.12    9.51   0
  -5   5   6   31.12    9.44   0
   3  -5  -6   -6.10    9.39   0
   3   5  -6   -1.18    9.57   0
  -3   5   6   -3.35    9.13   0
  -3  -5   6   -3.29    9.53   0
   1  -5  -6   23.91   10.02   0
   1   5  -6   23.36   10.16   0
  -1   5   6   15.48    9.83   0
   1   5   6   60.11    9.35   0
  -1  -5  -6   74.98    9.62   0
  -1   5  -6   63.00    7.63   0
   3   5   6   76.81    9.44   0
  -3   5  -6   82.62   10.21   0
  -5   5  -6   47.37   12.28   0
   5   5   6   54.62   11.02   0
  -5   5  -6   40.12   16.29   0
   7   5   6   82.44   13.29   0
   9   5   6   21.39   15.36   0
   9   5   6   30.08   16.15   0
  11   5   6   35.62   21.88   0
  11   5   6   28.04   21.55   0
 -14   6   6   11.62   14.05   0
  14  -6  -6   -0.53   15.20   0
  14   6  -6    8.36   15.13   0
  12   6  -6 1268.52   14.90   0
 -12   6   6 1233.42   18.22   0
  12  -6  -6 1185.31   15.17   0
 -10   6   6  239.79   12.12   0
  10  -6  -6  251.50   12.02   0
  10   6  -6  267.96   12.07   0
  -8   6   6  -12.89   11.23   0
   8  -6  -6   12.50    7.79   0
   8   6  -6    3.00   11.10   0
  -6   6   6 2626.49   19.69   0
   6  -6  -6 2749.28   19.81   0
   6   6  -6 2727.47   19.61   0
   4   6  -6   18.15    9.27   0
  -4   6   6    8.52    9.18   0
   4  -6  -6    4.84    8.97   0
   2  -6  -6   51.26    9.49   0
  -2   6   6   40.84    9.23   0
   2   6  -6   37.38    9.53   0
   0   6  -6 2757.20   22.38   0
   0   6   6 2518.26   19.85   0
   0  -6  -6 2910.46   20.87   0
   2   6   6   12.47    6.16   0
  -2   6  -6    8.48    9.52   0
   4   6   6   88.10   11.38   0
  -4   6  -6   68.35   14.95   0
  -4   6  -6   90.19   14.36   0
  -6   6  -6  396.45   17.31   0
  -6   6  -6  417.31   18.26   0
   6   6   6  414.46   13.04   0
   8   6   6   18.45   12.68   0
   8   6   6  -13.47   15.53   0
  10   6   6   -3.58   14.87   0
  10   6   6   13.69   15.52   0
  13   7  -6  315.29   12.39   0
 -13   7   6  285.97   15.65   0
  13  -7  -6  292.37   16.71   0
 -11   7   6  788.37   16.70   0
  11   7  -6  837.17   16.30   0
  11  -7  -6  761.48   16.66   0
  -9   7   6   15.31   11.13   0
   9   7  -6    6.98   11.12   0
   9  -7  -6   15.93   10.73   0
  -7   7   6  907.00   15.06   0
   7   7  -6  939.13   12.52   0
   7  -7  -6  931.16   15.03   0
   5   7  -6  580.77   10.13   0
   5  -7  -6  641.87   10.49   0
  -5   7   6  603.42   10.19   0
   3   7  -6   -5.73    6.60   0
   3  -7  -6    5.51    9.00   0
  -3   7   6   -0.59    8.86   0
  -1   7   6  610.05   10.23   0
   1  -7  -6  675.11   10.67   0
   1   7  -6  612.77   13.09   0
   1   7   6  559.46   10.08   0
  -1  -7  -6  685.01   12.59   0
  -1   7  -6  604.55   13.41   0
   3   7   6    4.05   10.83   0
  -3   7  -6   -2.59   11.82   0
  -5   7  -6  535.52   15.79   0
   5   7   6  493.28   13.46   0
  -5   7  -6  472.40   15.15   0
   7   7   6  407.29   12.84   0
  -7   7  -6  436.93   20.61   0
  -7   7  -6  445.06   19.10   0
   9   7   6   14.81   12.98   0
   9   7   6   22.48   12.47   0
  11   7   6  124.55   18.85   0
  11   7   6  149.50   16.26   0
  12  -8  -6  104.80   13.26   0
  12   8  -6  107.99    9.47   0
 -12   8   6   91.60   13.47   0
  10  -8  -6  483.98   15.25   0
 -10   8   6  465.23   15.07   0
  10   8  -6  458.97   15.01   0
   8  -8  -6  655.84   13.89   0
  -8   8   6  623.64   13.78   0
   8   8  -6  607.66   11.08   0
   6  -8  -6   -0.68   11.28   0
   6   8  -6   13.49    7.92   0
  -6   8   6   17.82    8.04   0
   4   8  -6  636.93   14.04   0
   4  -8  -6  682.66   11.48   0
  -4   8   6  630.55   13.91   0
  -2   8   6  794.82   11.13   0
   2   8  -6  865.96   11.76   0
   2  -8  -6  913.50   11.89   0
   0  -8  -6    5.80    8.08   0
   0   8   6   -2.64    9.83   0
   0   8  -6    2.41   11.70   0
  -2   8  -6  187.68   12.83   0
   2   8   6  206.96   11.94   0
   4   8   6  106.45   11.26   0
  -4   8  -6   90.56   12.09   0
  -4   8  -6   90.22   11.39   0
  -6   8  -6   19.45   11.81   0
  -6   8  -6   13.12   11.32   0
   6   8   6    1.86   10.42   0
  -8   8  -6   82.39   19.27   0
  -8   8  -6   78.84   19.47   0
   8   8   6   78.04   12.80   0
   8   8   6   91.75   13.12   0
  10   8   6   11.62   18.20   0
  10   8   6   12.44   15.73   0
  13   9  -6   94.40   11.10   0
 -13   9   6   85.19   14.88   0
  13  -9  -6   77.09   15.71   0
 -11   9   6   45.41   13.00   0
  11   9  -6   42.19   12.92   0
  11  -9  -6   34.35    9.31   0
  -9   9   6   59.13   13.55   0
   9   9  -6   74.20   13.45   0
   9  -9  -6   65.55   13.34   0
  -7   9   6   64.82    7.90   0
   7  -9  -6   51.05   11.14   0
   7   9  -6   54.04   11.13   0
   5   9  -6  477.07   13.27   0
  -5   9   6  436.01   12.90   0
   5  -9  -6  482.30   13.29   0
   3  -9  -6   27.22   11.39   0
   3   9  -6   21.50    8.24   0
  -3   9   6    5.78   11.22   0
  -1   9   6  174.34   11.71   0
   1  -9  -6  175.50    9.08   0
   1   9  -6  183.33    9.24   0
  -1   9  -6  403.23   13.08   0
   1   9   6  375.23   12.42   0
  -3   9  -6   35.08   11.36   0
   3   9   6   39.06   10.93   0
  -3   9  -6   40.19   11.27   0
  -5   9  -6    8.59   10.78   0
   5   9   6   -0.55   10.52   0
  -5   9  -6   12.75    9.28   0
  -7   9  -6   13.32   14.15   0
  -7   9  -6    4.66   11.62   0
   7   9   6   26.25   12.63   0
   9   9   6   14.18   15.20   0
   9   9   6   -2.43   14.92   0
 -12  10   6   50.45   15.40   0
  12 -10  -6   57.31   15.40   0
  12  10  -6   47.56   10.94   0
  10 -10  -6  361.87   11.00   0
 -10  10   6  342.31   14.34   0
  10  10  -6  348.91   10.91   0
   8 -10  -6  793.35   13.07   0
  -8  10   6  760.11   12.73   0
   8  10  -6  812.26   15.89   0
   6  10  -6  108.74   11.32   0
   6 -10  -6  141.35   11.22   0
  -6  10   6  137.70   10.97   0
   4 -10  -6 1899.05   17.57   0
   4  10  -6 1766.25   17.36   0
  -4  10   6 1721.04   16.91   0
  -2  10   6  882.98   14.20   0
   2  10  -6  942.72   12.43   0
   2 -10  -6  971.52   12.59   0
   0  10  -6  789.22   12.25   0
   0  10   6  714.75   11.13   0
  -2  10  -6  377.87   13.19   0
   2  10   6  415.22   12.11   0
  -4  10  -6  427.34   12.49   0
  -4  10  -6  413.66   13.57   0
   4  10   6  421.61   12.32   0
  -6  10  -6   17.10   14.70   0
  -6  10  -6   19.49   11.49   0
   6  10   6   13.96   12.53   0
  -8  10  -6   75.75   17.66   0
   8  10   6   83.47   15.37   0
  -8  10  -6   83.24   14.82   0
  11 -11  -6   92.28   15.28   0
 -11  11   6   87.53   15.63   0
  11  11  -6   66.24   15.48   0
   9 -11  -6    3.99    8.89   0
  -9  11   6   34.28   12.72   0
   9  11  -6   -2.10   12.84   0
   7 -11  -6  199.59   13.77   0
  -7  11   6  180.17   13.57   0
   7  11  -6  201.96   13.85   0
  -5  11   6   14.70   10.69   0
   5  11  -6   16.51   10.88   0
   5 -11  -6    9.16   10.92   0
  -3  11   6   98.41   10.82   0
   3  11  -6   96.92    8.17   0
  -1  11   6  399.92   12.05   0
   1  11  -6  392.42   12.72   0
  -1  11  -6   35.04   11.14   0
   1  11   6   30.77   10.67   0
  -3  11  -6    4.47   13.59   0
   3  11   6   13.57   11.48   0
  -3  11  -6   10.31   11.71   0
  -5  11  -6  148.74   12.08   0
  -5  11  -6  146.66   13.90   0
   5  11   6  142.06    9.58   0
  -7  11  -6   17.83   14.62   0
   7  11   6   26.92   15.33   0
  -7  11  -6   21.39   17.22   0
  10 -12  -6  123.08   11.36   0
  10  12  -6  129.69   15.58   0
 -10  12   6  128.28   15.65   0
   8  12  -6  352.33   14.13   0
  -8  12   6  335.27   14.23   0
   8 -12  -6  369.24   11.04   0
   6  12  -6   21.38    9.30   0
  -6  12   6   17.39    9.18   0
   4  12  -6   75.13    9.85   0
  -4  12   6   59.49    9.55   0
   2  12  -6   59.79    8.21   0
  -2  12   6   73.70   10.57   0
   0  12   6  195.04   11.07   0
   0  12  -6  209.86   10.62   0
   2  12   6  335.66   13.98   0
  -2  12  -6  349.14   14.35   0
  -2  12  -6  331.65   15.27   0
  -4  12  -6   35.74   13.40   0
   4  12   6   51.37    8.86   0
  -4  12  -6   37.93   11.94   0
  -6  12  -6    6.91   15.15   0
   6  12   6   12.15   14.94   0
  -6  12  -6    1.76   14.01   0
   9  13  -6   10.20   10.95   0
  -9  13   6   -8.86   10.79   0
   7  13  -6  331.40   14.24   0
  -7  13   6  392.83   14.11   0
   5  13  -6  246.92   14.28   0
  -5  13   6  291.44   13.74   0
  -3  13   6   86.31    9.32   0
   3  13  -6   87.98   13.47   0
  -1  13   6  724.36   15.11   0
   1  13  -6  762.04   12.61   0
   1  13   6  109.91   12.85   0
  -1  13  -6  115.21    9.89   0
  -1  13  -6  103.10   13.59   0
  -3  13  -6   15.69   13.15   0
   3  13   6   -0.31    8.73   0
  -3  13  -6    1.74   12.37   0
  -5  13  -6  143.43   16.46   0
   5  13   6  123.26   11.21   0
  -5  13  -6  140.70   14.48   0
   8  14  -6   20.53   15.26   0
  -8  14   6    8.70   14.87   0
   6  14  -6  461.59   17.01   0
  -6  14   6  393.63   16.89   0
   4  14  -6    9.47   12.87   0
  -4  14   6   -1.91   12.67   0
  -2  14   6    6.26    8.83   0
   2  14  -6    7.02    9.11   0
   0  14   6  693.98   14.85   0
   0  14  -6  760.92   16.14   0
   0  14  -6  758.30   15.85   0
  -2  14  -6    8.89   15.13   0
  -2  14  -6    9.53   16.06   0
   2  14   6   48.10   13.60   0
  -4  14  -6    1.31   14.42   0
  -4  14  -6   14.80   15.54   0
   4  14   6   14.07   10.52   0
   5  15  -6  -24.14   15.76   0
  -5  15   6  -18.35   15.16   0
  -3  15   6    7.58   15.13   0
   3  15  -6    0.48   15.59   0
  -1  15   6    5.45   14.97   0
   1  15  -6    3.84   15.71   0
   1  15  -6  -10.69   15.20   0
   1  15   6   20.69   14.99   0
  -1  15  -6   12.70   15.79   0
  -1  15  -6   22.14   10.62   0
   3  15   6   43.05   15.01   0
  -3  15  -6   19.63   15.71   0
  -3  15  -6   26.63   14.80   0
   2  16  -6   -0.04   15.08   0
  -2  16   6   16.43   10.70   0
   2  16  -6   23.29   10.89   0
 -14   0   7   -1.84    9.46   0
  14   0  -7   -5.41   12.81   0
 -12   0   7   -2.50    7.72   0
  12   0  -7  -12.48   10.52   0
  10   0  -7    1.09   10.92   0
 -10   0   7   -1.66   11.49   0
   8   0  -7   -0.42    8.93   0
  -8   0   7   -5.07    9.19   0
  -6   0   7    8.78    6.77   0
   6   0  -7   -4.74    9.19   0
   4   0  -7    7.10    6.67   0
  -4   0   7   -3.85    9.61   0
   2   0  -7    3.90    9.53   0
  -2   0   7    0.41    9.42   0
   0   0  -7    6.02    9.53   0
   0   0   7    0.09    9.58   0
   2   0   7    0.24    9.37   0
  -2   0  -7   -1.62   11.39   0
  -4   0  -7    0.10   12.51   0
   4   0   7   -0.66   12.94   0
 -15   1   7   83.13   15.13   0
 -15  -1   7   73.47   11.34   0
  15  -1  -7   78.57   15.81   0
  15   1  -7   78.70   15.80   0
  13   1  -7 1174.02   17.76   0
  13  -1  -7 1156.30   17.86   0
 -13   1   7 1202.31   18.43   0
 -13  -1   7 1189.25   18.30   0
  11  -1  -7   10.68   10.86   0
  11   1  -7    7.91   10.76   0
 -11   1   7   20.01   11.21   0
 -11  -1   7    8.97   11.35   0
   9   1  -7  579.80   13.81   0
   9  -1  -7  586.39   13.87   0
  -9  -1   7  611.33   14.38   0
  -9   1   7  591.88   14.21   0
  -7  -1   7 2585.38   20.23   0
   7  -1  -7 2462.42   18.31   0
  -7   1   7 2606.87   20.30   0
   7   1  -7 2612.10   18.83   0
   5  -1  -7  448.81   12.51   0
  -5  -1   7  458.84   12.76   0
  -5   1   7  396.33   10.12   0
   5   1  -7  473.47   12.74   0
   3  -1  -7    0.87    9.47   0
  -3  -1   7    5.41    6.84   0
  -3   1   7    9.66    9.55   0
   3   1  -7    5.80    9.62   0
  -1   1   7 2793.25   23.93   0
  -1  -1   7 2838.68   24.51   0
   1   1  -7 2803.46   24.25   0
   1  -1  -7 2718.50   23.72   0
   1   1   7 1436.29   19.85   0
  -1   1  -7 1384.74   20.45   0
   1  -1   7 1408.07   20.78   0
  -1  -1  -7 1410.15   19.70   0
   3   1   7  225.56   12.13   0
  -3  -1  -7  242.64   13.84   0
   3  -1   7  239.59   14.82   0
  -3   1  -7  235.47   14.47   0
   5   1   7 1090.33   27.44   0
  14   2  -7  336.22   14.44   0
 -14  -2   7  357.71   14.93   0
 -14   2   7  348.76   14.49   0
  14  -2  -7  349.65   14.82   0
  12   2  -7  206.07    8.94   0
 -12   2   7  200.32    9.10   0
 -12  -2   7  234.48   12.30   0
  12  -2  -7  209.17   11.85   0
 -10  -2   7  209.73   12.69   0
  10  -2  -7  198.91   11.97   0
 -10   2   7  207.87   12.32   0
  10   2  -7  209.00   12.34   0
  -8  -2   7 2078.39   18.50   0
   8  -2  -7 2056.57   18.21   0
  -8   2   7 2120.68   18.40   0
   8   2  -7 2055.11   16.75   0
   6  -2  -7  261.36   10.92   0
  -6  -2   7  250.10    8.80   0
   6   2  -7  254.98   11.01   0
  -6   2   7  254.41   11.19   0
  -4   2   7  474.90   12.97   0
   4  -2  -7  479.76   12.65   0
  -4  -2   7  506.23   13.11   0
   4   2  -7  489.82   10.75   0
  -2   2   7 3576.69   25.34   0
  -2  -2   7 3529.11   25.88   0
   2  -2  -7 3417.04   23.67   0
   2   2  -7 3478.76   25.61   0
   0  -2  -7  174.92    8.69   0
   0   2   7  170.45    8.85   0
   0  -2   7  162.86   11.53   0
   0   2  -7  170.65   11.56   0
  -2   2  -7 1538.32   23.82   0
   2  -2   7 1567.16   22.85   0
   2   2   7 1553.41   20.09   0
  -2  -2  -7 1599.63   20.14   0
  -4   2  -7  234.27   18.50   0
   4   2   7  243.02   11.98   0
   6   2   7   39.06   16.19   0
  15   3  -7  109.57   15.99   0
 -15  -3   7  133.59   11.50   0
 -15   3   7  134.80   15.04   0
  15  -3  -7  125.82   16.22   0
  13   3  -7   22.31    9.30   0
 -13  -3   7   40.59   13.42   0
  13  -3  -7   24.74   13.13   0
 -13   3   7   24.61   13.09   0
 -11  -3   7  203.72   12.42   0
  11  -3  -7  200.31   11.92   0
 -11   3   7  212.61    8.98   0
  11   3  -7  198.60   11.86   0
  -9  -3   7  922.91   12.92   0
   9  -3  -7  934.26   15.10   0
  -9   3   7  893.41   12.90   0
   9   3  -7  942.07   15.39   0
  -7  -3   7   12.70    6.84   0
   7  -3  -7   17.45    9.05   0
   7   3  -7   11.16    9.30   0
  -7   3   7   10.29    6.65   0
  -5   3   7  169.51    8.11   0
  -5  -3   7  185.99   10.74   0
   5  -3  -7  174.81   10.49   0
   5   3  -7  181.84   10.61   0
  -3   3   7  443.92   10.54   0
  -3  -3   7  452.12   12.90   0
   3   3  -7  435.36   13.01   0
   3  -3  -7  433.91   10.45   0
   1  -3  -7   11.33    9.58   0
  -1  -3   7   -0.03    7.32   0
   1   3  -7    6.32   10.11   0
  -1   3   7   -0.66    9.66   0
   1   3   7  582.53   13.29   0
  -1  -3  -7  591.44   11.52   0
  -1   3  -7  560.00   14.52   0
   1  -3   7  589.16   14.75   0
  -3   3  -7  988.79   21.23   0
   3   3   7 1015.31   17.87   0
  -3  -3  -7 1075.15   16.79   0
   5   3   7   92.57   12.16   0
   7   3   7   62.64   13.66   0
   7   3   7   48.81   15.74   0
  14   4  -7  243.63   12.22   0
  14  -4  -7  255.22   16.49   0
 -14   4   7  268.32   15.71   0
 -14  -4   7  257.41   12.50   0
 -12  -4   7  150.63   14.29   0
 -12   4   7  146.18   14.06   0
  12   4  -7  156.18   13.88   0
  12  -4  -7  166.57   14.01   0
 -10  -4   7    2.78   11.49   0
  10   4  -7    6.94   10.86   0
  10  -4  -7   -6.28   10.87   0
 -10   4   7   -1.22    7.74   0
  -8   4   7 1207.65   16.48   0
   8   4  -7 1152.80   16.12   0
   8  -4  -7 1107.23   13.88   0
  -8  -4   7 1201.65   16.62   0
  -6   4   7  155.81   10.37   0
  -6  -4   7  170.52   10.39   0
   6   4  -7  157.94   10.31   0
   6  -4  -7  145.76    7.72   0
  -4  -4   7  117.23   10.47   0
  -4   4   7  106.14   10.21   0
   4   4  -7  111.21   10.38   0
   4  -4  -7  110.59    9.80   0
  -2  -4   7  968.45   13.87   0
  -2   4   7 1016.66   15.07   0
   2   4  -7 1033.66   15.87   0
   2  -4  -7 1020.26   14.99   0
   0  -4   7  211.19   11.22   0
   0   4   7  210.43   10.71   0
   0   4  -7  222.93   11.43   0
   0  -4  -7  220.33   10.56   0
  -2  -4  -7  287.39   11.13   0
  -2   4  -7  276.51   12.36   0
   2   4   7  272.43   11.08   0
   4   4   7  141.25   12.09   0
  -4   4  -7  145.01   18.09   0
   6   4   7   20.57   10.85   0
   8   4   7  350.85   19.31   0
   8   4   7  334.84   19.96   0
  10   4   7    1.33   23.74   0
  10   4   7    1.93   25.41   0
  15  -5  -7  581.57   18.48   0
 -15   5   7  575.56   17.53   0
  15   5  -7  625.26   18.34   0
  13  -5  -7  192.90   13.75   0
 -13   5   7  169.50   13.85   0
  13   5  -7  189.94   10.18   0
  11  -5  -7   49.81   10.73   0
  11   5  -7   53.13    8.00   0
 -11   5   7   31.17   10.86   0
 -11  -5   7   48.86   11.03   0
  -9   5   7 2053.36   16.91   0
   9  -5  -7 1971.20   18.80   0
  -9  -5   7 2091.22   19.10   0
   9   5  -7 2112.36   18.83   0
   7  -5  -7  258.63   12.35   0
  -7   5   7  261.18    9.62   0
   7   5  -7  241.99    9.69   0
  -7  -5   7  254.26    9.87   0
  -5   5   7  243.43    8.36   0
   5  -5  -7  243.89   10.34   0
  -5  -5   7  251.06   10.91   0
   5   5  -7  227.91   10.68   0
   3  -5  -7 1369.17   14.39   0
   3   5  -7 1448.02   16.79   0
  -3  -5   7 1453.83   16.68   0
  -3   5   7 1426.85   14.66   0
   1   5  -7  123.35   10.36   0
  -1   5   7  116.36    7.46   0
   1  -5  -7  125.82    9.86   0
  -1  -5   7  107.69   10.06   0
  -1   5  -7    4.95    9.40   0
  -1  -5  -7    6.50    9.08   0
   1   5   7   -0.85    8.92   0
  -3   5  -7 1957.01   23.70   0
   3   5   7 1937.11   17.79   0
  -5   5  -7  248.55   14.98   0
  -5   5  -7  232.49   15.39   0
   5   5   7  236.00   12.36   0
   7   5   7   76.18   10.97   0
   9   5   7  498.55   19.06   0
   9   5   7  553.42   20.24   0
  11   5   7   -2.77   27.13   0
  11   5   7    7.50   27.25   0
  14  -6  -7  114.07   15.78   0
 -14   6   7  124.93   14.83   0
  14   6  -7  110.65   15.71   0
  12  -6  -7   75.10   13.25   0
 -12   6   7   87.91   13.29   0
  12   6  -7  126.75   13.41   0
 -10   6   7   76.28   11.44   0
  10   6  -7  101.05   11.33   0
  10  -6  -7   80.36   11.00   0
  -8  -6   7  273.26    9.68   0
   8   6  -7  306.10   12.40   0
   8  -6  -7  280.45   12.36   0
  -8   6   7  308.92   12.66   0
  -6  -6   7  176.12   12.38   0
  -6   6   7  160.50   11.08   0
   6  -6  -7  176.22    8.90   0
   6   6  -7  148.35    9.09   0
  -4  -6   7  151.54   10.14   0
   4   6  -7  160.60   10.10   0
  -4   6   7  148.86    9.72   0
   4  -6  -7  164.90    9.70   0
   2   6  -7  788.33   13.71   0
  -2   6   7  804.86   11.47   0
   2  -6  -7  831.63   13.47   0
   0   6  -7  612.91   13.29   0
   0  -6  -7  653.08   12.76   0
   0   6   7  589.42   12.35   0
   2   6   7  160.45    9.65   0
  -2   6  -7  141.80   10.36   0
  -2  -6  -7  155.84    7.65   0
   4   6   7  544.98   13.86   0
  -4   6  -7  538.95   15.99   0
   6   6   7   55.35   10.81   0
  -6   6  -7   53.07   15.62   0
  -6   6  -7   57.81   16.05   0
   8   6   7    1.14   12.75   0
   8   6   7    2.64   12.47   0
  10   6   7   61.95   19.07   0
  10   6   7   31.91   19.12   0
  13  -7  -7   13.63   10.89   0
  13   7  -7   -5.13   15.46   0
 -13   7   7   19.24   15.35   0
  11  -7  -7  536.66   12.08   0
  11   7  -7  554.70   15.39   0
 -11   7   7  538.71   12.26   0
  -9   7   7  277.66   12.35   0
   9  -7  -7  275.61   12.20   0
   9   7  -7  287.52    9.23   0
  -7   7   7  137.44   11.87   0
   7   7  -7  137.61    8.57   0
   7  -7  -7  130.22   11.62   0
   5   7  -7   46.37    8.42   0
  -5   7   7   52.90   11.48   0
   5  -7  -7   54.10    8.17   0
   3  -7  -7  939.06   13.52   0
   3   7  -7  902.03   11.85   0
  -3   7   7  904.70   11.67   0
   1   7  -7   18.06    6.47   0
   1  -7  -7   24.18    6.46   0
  -1   7   7   25.63    8.94   0
   1   7   7   18.64    7.73   0
  -1  -7  -7    6.12   11.41   0
  -1   7  -7    1.36   11.61   0
   3   7   7  177.03   11.68   0
  -3   7  -7  166.10   12.69   0
  -5   7  -7   16.75   11.85   0
  -5   7  -7   15.89   11.46   0
   5   7   7   27.05    7.50   0
   7   7   7   31.32   12.90   0
  -7   7  -7   37.72   22.09   0
  -7   7  -7   33.53   22.51   0
   9   7   7  136.48   13.32   0
   9   7   7  150.59   13.81   0
  12   8  -7   82.65   12.93   0
 -12   8   7   81.69   13.11   0
  12  -8  -7   75.51   13.15   0
 -10   8   7   81.25   13.45   0
  10   8  -7   91.22    9.77   0
  10  -8  -7   76.90   13.28   0
  -8   8   7 1015.07   15.01   0
   8   8  -7 1038.07   12.52   0
   8  -8  -7 1069.47   15.26   0
   6  -8  -7  623.80   13.62   0
   6   8  -7  605.28   13.81   0
  -6   8   7  598.11   13.50   0
   4  -8  -7  362.55    9.96   0
   4   8  -7  393.13   13.11   0
  -4   8   7  381.39   12.49   0
   2   8  -7 1130.61   13.69   0
  -2   8   7 1108.56   15.43   0
   2  -8  -7 1177.47   13.66   0
   0   8   7   10.68    7.71   0
   0   8  -7    4.90   11.58   0
   0  -8  -7   15.11    7.93   0
  -2   8  -7  106.53   12.22   0
   2   8   7  128.34   11.47   0
   4   8   7  218.34   11.86   0
  -4   8  -7  198.45   12.81   0
  -4   8  -7  230.18   10.99   0
   6   8   7   73.72   13.07   0
  -6   8  -7   58.09   15.11   0
  -6   8  -7   69.02   14.67   0
   8   8   7   92.21   12.69   0
  10   8   7  118.21   15.79   0
  10   8   7  155.78   16.20   0
  13  -9  -7  460.93   17.82   0
  13   9  -7  479.86   17.15   0
 -13   9   7  497.71   17.47   0
 -11   9   7   62.05   13.15   0
  11  -9  -7   61.54   13.05   0
  11   9  -7   55.73   12.96   0
  -9   9   7   52.67   13.14   0
   9   9  -7   31.63   13.37   0
   9  -9  -7   62.08   13.18   0
   7  -9  -7  940.38   14.56   0
   7   9  -7  857.60   14.20   0
  -7   9   7  854.80   11.67   0
   5   9  -7  256.32   12.24   0
  -5   9   7  265.73    9.03   0
   5  -9  -7  284.28   12.30   0
   3  -9  -7  161.24   11.90   0
  -3   9   7  137.01   11.62   0
   3   9  -7  145.41   11.98   0
  -1   9   7  477.08   12.73   0
   1   9  -7  476.39   10.90   0
   1  -9  -7  521.01   10.49   0
   1   9   7    1.77    7.70   0
  -1   9  -7   28.64   11.43   0
   3   9   7  156.55   11.36   0
  -3   9  -7  168.35   12.36   0
   5   9   7  884.85   16.57   0
  -5   9  -7  829.03   17.42   0
  -5   9  -7  906.80   17.29   0
  -7   9  -7   50.99   14.63   0
   7   9   7   47.67   12.82   0
  -7   9  -7   51.17   14.57   0
   9   9   7    0.49   14.89   0
   9   9   7    7.66   15.18   0
 -12  10   7   28.06   15.32   0
  12  10  -7   12.58   15.34   0
  12 -10  -7   39.02   15.31   0
 -10  10   7   19.37   12.79   0
  10  10  -7   10.96    9.39   0
  10 -10  -7   14.81   13.17   0
   8  10  -7   36.78    9.24   0
   8 -10  -7   29.72    9.58   0
  -8  10   7   43.51   12.94   0
   6  10  -7   64.10   11.03   0
  -6  10   7   55.91   10.81   0
   6 -10  -7   61.50   11.17   0
   4 -10  -7   -9.77   11.14   0
   4  10  -7   12.91   11.11   0
  -4  10   7   -2.98   10.77   0
   2  10  -7    6.04   11.09   0
   2 -10  -7   10.66    7.79   0
  -2  10   7   16.48    7.52   0
   0  10   7    5.86   10.58   0
   0  10  -7   -9.20    8.13   0
  -2  10  -7   15.38    7.89   0
   2  10   7   22.98   10.47   0
   4  10   7   13.09    9.05   0
  -4  10  -7   -2.99   11.52   0
  -4  10  -7   -3.14   16.61   0
  -6  10  -7    0.29   11.71   0
  -6  10  -7   -0.69   11.31   0
   6  10   7   -9.49   12.67   0
   8  10   7   17.40   14.80   0
  -8  10  -7    4.77   17.08   0
  -8  10  -7    0.98   17.22   0
  11 -11  -7   22.40   10.82   0
 -11  11   7   10.94   10.85   0
  11  11  -7    0.89   15.24   0
  -9  11   7   26.33    8.98   0
   9  11  -7   28.91   12.86   0
   9 -11  -7    4.51   12.90   0
   7 -11  -7 1345.19   17.64   0
   7  11  -7 1286.75   17.21   0
  -7  11   7 1220.88   17.20   0
   5 -11  -7   27.87   10.62   0
   5  11  -7   11.48   10.74   0
  -5  11   7   -3.80    7.44   0
   3  11  -7  150.32   11.44   0
  -3  11   7  163.73   11.14   0
   3 -11  -7  154.67   11.63   0
  -1  11   7  327.53    9.01   0
   1  11  -7  363.07   12.52   0
   1  11   7  317.74   11.68   0
  -1  11  -7  352.39   12.60   0
   3  11   7   42.99   12.53   0
  -3  11  -7   16.81   12.56   0
  -3  11  -7   12.37   13.58   0
  -5  11  -7  214.84   12.73   0
   5  11   7  202.80   13.39   0
  -5  11  -7  186.68   13.78   0
   7  11   7   77.35   10.67   0
  -7  11  -7   72.67   17.38   0
  -7  11  -7   46.56   17.68   0
 -10  12   7   46.50   15.28   0
  10 -12  -7   57.08   15.37   0
  10  12  -7   81.13   15.28   0
   8  12  -7  174.12    9.97   0
  -8  12   7  190.60    9.97   0
   8 -12  -7  195.26   10.13   0
   6  12  -7  207.19   13.31   0
   6 -12  -7  150.92   13.68   0
  -6  12   7  179.10   13.40   0
   4  12  -7  523.30   15.17   0
  -4  12   7  454.15   14.57   0
  -2  12   7  337.10   14.09   0
   2  12  -7  349.20   11.34   0
   0  12   7   71.36    9.16   0
   0  12  -7   95.96   13.38   0
   2  12   7   12.36   12.63   0
  -2  12  -7   10.12   13.24   0
  -2  12  -7   11.25   13.03   0
  -4  12  -7  246.56   14.71   0
   4  12   7  243.84   13.44   0
  -4  12  -7  221.68   12.82   0
   6  12   7   27.37   15.22   0
  -6  12  -7   37.62   14.76   0
  -6  12  -7   35.56   14.04   0
  -9  13   7  141.70   15.53   0
   9  13  -7  113.87   15.86   0
   7  13  -7  -14.55   11.14   0
  -7  13   7    8.70   13.82   0
   5  13  -7   94.79   13.16   0
  -5  13   7   87.21   13.06   0
   3  13  -7  312.40   14.20   0
  -3  13   7  274.90   13.72   0
  -1  13   7   46.71   12.89   0
   1  13  -7   74.61   13.51   0
   1  13   7  116.94   13.13   0
  -1  13  -7  128.43   10.04   0
  -1  13  -7  151.40   13.32   0
  -3  13  -7   73.20   14.93   0
  -3  13  -7   55.75   12.68   0
   3  13   7   30.45   12.82   0
  -5  13  -7    2.22   13.73   0
  -5  13  -7  -10.00   15.91   0
   5  13   7   -5.82   10.92   0
  -8  14   7   50.19   14.99   0
   8  14  -7   21.15   15.71   0
   6  14  -7   58.05   11.43   0
  -6  14   7   49.19   15.58   0
   4  14  -7    5.93   11.12   0
  -4  14   7    8.55   10.80   0
  -2  14   7   66.72   12.68   0
   2  14  -7   54.55   13.32   0
   0  14   7   47.51   13.82   0
   0  14  -7   43.50   15.97   0
   0  14  -7   48.53   11.09   0
   2  14   7   44.13   10.67   0
  -2  14  -7   28.10   11.59   0
  -2  14  -7   44.83   15.17   0
  -4  14  -7   65.42   16.48   0
   4  14   7   49.92   15.56   0
  -4  14  -7   83.86   14.28   0
   5  15  -7   85.85   15.80   0
  -5  15   7   85.21   15.58   0
   3  15  -7  327.70   16.82   0
  -3  15   7  310.95   12.06   0
  -1  15   7  -12.18   15.03   0
   1  15  -7   -1.88   11.27   0
   1  15  -7   12.97   10.76   0
   1  15   7   95.77   15.00   0
  -1  15  -7   42.97   16.19   0
  -1  15  -7   65.31   15.12   0
 -14   0   8    3.09   13.14   0
  14   0  -8  -13.14   12.87   0
  12   0  -8   18.60   10.50   0
 -12   0   8    7.53   10.92   0
  10   0  -8 1362.12   16.54   0
 -10   0   8 1439.01   14.61   0
   8   0  -8    9.62    6.53   0
  -8   0   8   28.20    9.04   0
   6   0  -8    4.23    6.55   0
  -6   0   8    7.48    9.35   0
   4   0  -8 9581.43   35.60   0
  -4   0   8 9999.99   36.74   0
   2   0  -8  552.81   11.29   0
  -2   0   8  592.86   13.82   0
   0   0  -8   54.10    9.91   0
   0   0   8   47.96    9.97   0
   2   0   8 2101.43   25.06   0
  -2   0  -8 2084.37   23.56   0
   4   0   8   94.01   15.20   0
  -4   0  -8   84.77   14.79   0
 -15  -1   8   97.71   16.63   0
  15   1  -8  117.09   15.74   0
 -15   1   8  133.75   15.78   0
  15  -1  -8  125.70   15.87   0
  13   1  -8   11.85    9.09   0
 -13  -1   8   21.86    9.29   0
  13  -1  -8   -6.65   13.10   0
 -13   1   8    5.76    9.56   0
  11   1  -8  422.92   12.65   0
  11  -1  -8  402.82   12.79   0
 -11  -1   8  419.77   10.34   0
 -11   1   8  407.63   10.32   0
   9   1  -8  235.22    9.38   0
  -9  -1   8  255.46    9.56   0
   9  -1  -8  233.17    9.44   0
  -9   1   8  257.26   12.32   0
   7   1  -8    5.38    6.51   0
   7  -1  -8   20.10    6.38   0
  -7  -1   8   20.63    9.27   0
  -7   1   8   12.47    6.71   0
   5   1  -8   25.41    6.73   0
   5  -1  -8   23.74    9.36   0
  -5  -1   8   17.64    6.88   0
  -5   1   8   27.78    9.50   0
   3   1  -8   13.61   10.03   0
   3  -1  -8   20.44    6.93   0
  -3  -1   8   15.51    7.10   0
  -3   1   8    9.67    9.88   0
   1   1  -8   32.34   10.08   0
   1  -1  -8   32.74   10.06   0
  -1  -1   8   33.59    7.32   0
  -1   1   8   43.57    9.99   0
  -1   1  -8  262.38   13.56   0
   1  -1   8  260.95   11.95   0
  -1  -1  -8  258.13   11.65   0
   1   1   8  271.18   11.81   0
   3  -1   8  726.08   17.61   0
  -3   1  -8  704.77   18.43   0
   3   1   8  753.06   16.47   0
  -3  -1  -8  748.62   15.90   0
   5   1   8   18.62   13.88   0
 -14  -2   8   41.08   13.54   0
 -14   2   8   40.81   13.14   0
  14  -2  -8   33.79   13.07   0
  14   2  -8   35.06    9.26   0
  12   2  -8  118.88   13.63   0
 -12  -2   8  111.50   12.98   0
  12  -2  -8  103.64   13.86   0
 -12   2   8   77.38   12.69   0
 -10  -2   8  440.62   13.30   0
 -10   2   8  473.11   13.53   0
  10  -2  -8  467.92   10.38   0
  10   2  -8  463.73   13.36   0
  -8  -2   8   88.84   12.08   0
  -8   2   8   79.86    8.74   0
   8   2  -8   73.05    8.74   0
   8  -2  -8   88.52   11.65   0
   6  -2  -8  192.05    7.96   0
  -6  -2   8  223.67   10.63   0
   6   2  -8  190.81    8.13   0
  -6   2   8  202.18   10.44   0
  -4   2   8  554.01   10.63   0
  -4  -2   8  504.05   10.57   0
   4  -2  -8  539.53   12.38   0
   4   2  -8  522.80   12.69   0
  -2   2   8  303.04   11.75   0
  -2  -2   8  283.48    9.50   0
   2  -2  -8  279.52   11.65   0
   2   2  -8  274.66    9.54   0
   0  -2  -8   66.99    9.80   0
   0   2  -8   79.60   10.04   0
   0   2   8   80.74    9.70   0
   0  -2   8   67.77   10.01   0
   2   2   8  965.24   16.35   0
  -2   2  -8  936.27   19.21   0
   2  -2   8  985.80   18.08   0
  -2  -2  -8  976.00   16.08   0
  -4   2  -8   50.77   17.63   0
  -4  -2  -8   61.18   11.59   0
   4   2   8   46.86   14.55   0
   6   2   8   13.32   15.88   0
  15   3  -8  289.35   16.23   0
 -15  -3   8  230.08   16.99   0
 -15   3   8  260.22   16.32   0
  15  -3  -8  262.08   16.75   0
  13   3  -8    0.27   12.75   0
 -13  -3   8   -8.06   13.43   0
 -13   3   8   -2.15   12.99   0
  13  -3  -8  -30.36   13.20   0
 -11  -3   8  627.05   13.98   0
  11  -3  -8  620.22   13.67   0
 -11   3   8  649.69   13.95   0
  11   3  -8  591.69   10.89   0
  -9  -3   8  457.09   13.61   0
   9  -3  -8  445.75   13.21   0
  -9   3   8  442.56   10.65   0
   9   3  -8  444.40   13.21   0
  -7  -3   8    5.43    9.38   0
   7  -3  -8    7.86    8.97   0
   7   3  -8    0.56    9.12   0
  -7   3   8   -0.84    6.54   0
  -5   3   8 1168.37   15.05   0
  -5  -3   8 1183.18   15.39   0
   5  -3  -8 1154.05   14.95   0
   5   3  -8 1154.40   15.20   0
  -3   3   8 2395.36   18.87   0
  -3  -3   8 2401.03   20.54   0
   3   3  -8 2357.58   20.54   0
   3  -3  -8 2397.14   20.04   0
   1  -3  -8   43.52    7.05   0
  -1   3   8   45.25    9.65   0
  -1  -3   8   53.08    9.87   0
   1   3  -8   38.43   10.01   0
   1  -3   8  870.25   16.21   0
  -1  -3  -8  853.90   14.59   0
   1   3   8  835.99   14.62   0
  -1   3  -8  856.55   16.00   0
  -3  -3  -8 1317.84   17.72   0
  -3   3  -8 1229.77   21.81   0
   3   3   8 1211.94   17.36   0
   5   3   8    1.18   13.57   0
   7   3   8  333.21   18.62   0
   7   3   8  339.11   18.53   0
  14   4  -8  143.51   15.93   0
 -14  -4   8  162.79   16.22   0
 -14   4   8  164.77   16.18   0
  14  -4  -8  119.68   16.43   0
 -12   4   8  342.78   14.72   0
 -12  -4   8  321.66   14.76   0
  12  -4  -8  312.52   14.65   0
  12   4  -8  313.30   10.99   0
 -10  -4   8   91.35    8.63   0
  10  -4  -8   93.33   11.25   0
  10   4  -8   94.43   11.39   0
 -10   4   8  102.24    8.36   0
  -8  -4   8  934.34   15.61   0
   8   4  -8  911.14   12.56   0
   8  -4  -8  945.87   15.34   0
  -8   4   8  982.21   15.47   0
  -6   4   8  940.28   13.98   0
  -6  -4   8  940.45   14.19   0
   6   4  -8  943.88   12.20   0
   6  -4  -8  925.11   13.70   0
  -4   4   8  750.23   13.45   0
  -4  -4   8  814.11   13.83   0
   4   4  -8  752.32   11.78   0
   4  -4  -8  774.15   11.59   0
   2  -4  -8 1071.16   13.21   0
  -2  -4   8 1066.91   14.01   0
  -2   4   8 1096.87   14.92   0
   2   4  -8 1109.36   15.87   0
   0  -4   8 1809.89   19.73   0
   0   4   8 1719.61   18.02   0
   0  -4  -8 1742.78   16.57   0
   0   4  -8 1799.70   19.61   0
   2   4   8  192.91   10.32   0
  -2  -4  -8  190.61   10.39   0
  -2   4  -8  180.79   11.10   0
  -4   4  -8  452.13   18.12   0
   4   4   8  445.49   14.10   0
   6   4   8  170.52   14.36   0
   8   4   8    8.05   16.01   0
   8   4   8   -0.58   15.62   0
  15   5  -8   14.48   17.03   0
  15  -5  -8    8.43   15.35   0
 -15   5   8   14.50   14.54   0
  13  -5  -8   15.75    8.93   0
 -13  -5   8  -10.95   13.00   0
 -13   5   8   -2.53    9.28   0
  13   5  -8   16.73    9.00   0
  11  -5  -8    1.96   10.54   0
 -11  -5   8    6.88   10.79   0
  11   5  -8   -6.41   10.71   0
 -11   5   8   -1.52   10.64   0
  -9   5   8   -7.52   11.17   0
   9  -5  -8    4.01    7.74   0
   9   5  -8   -2.82    7.88   0
  -9  -5   8   -1.87   11.35   0
   7  -5  -8   -3.35   11.24   0
  -7   5   8    2.01   11.50   0
   7   5  -8    2.52    8.07   0
  -7  -5   8    1.15    8.45   0
   5  -5  -8    4.74    8.83   0
  -5   5   8    6.01    8.98   0
  -5  -5   8   -2.38    6.62   0
   5   5  -8   13.82    6.45   0
  -3  -5   8   -2.49    9.42   0
   3  -5  -8    1.95    6.26   0
  -3   5   8   18.58    8.93   0
   3   5  -8   -2.42    9.49   0
  -1  -5   8    0.31    9.22   0
  -1   5   8    5.67    8.95   0
   1   5  -8    8.14    9.36   0
   1  -5  -8    8.78    6.09   0
  -1  -5  -8   -1.61    6.28   0
  -1   5  -8   -0.96    9.41   0
   1   5   8    3.57    8.82   0
  -3  -5  -8  159.22   12.15   0
   3   5   8  149.95   11.87   0
  -3   5  -8  147.22   12.87   0
  -5   5  -8   30.82   13.86   0
   5   5   8   31.85   10.94   0
  -5   5  -8   34.76   13.51   0
   7   5   8   17.09   15.72   0
   9   5   8   41.50   15.80   0
   9   5   8   45.92   16.34   0
  14  -6  -8  252.09   16.45   0
 -14   6   8  237.18   16.65   0
  14   6  -8  247.16   16.30   0
  12  -6  -8  204.16   10.11   0
  12   6  -8  195.95   10.12   0
 -12   6   8  193.20   13.61   0
 -10  -6   8   27.67   11.00   0
  10  -6  -8   21.97   10.58   0
  10   6  -8   42.80    7.74   0
 -10   6   8   41.18    7.87   0
  -8   6   8  320.13   12.89   0
   8  -6  -8  333.57   12.44   0
   8   6  -8  347.76   12.63   0
  -8  -6   8  328.31   12.90   0
  -6  -6   8  670.05   14.34   0
  -6   6   8  655.06   11.43   0
   6  -6  -8  681.34   14.00   0
   6   6  -8  662.07   14.19   0
  -4   6   8  348.58   10.74   0
   4  -6  -8  326.42    8.58   0
   4   6  -8  334.97    8.93   0
  -4  -6   8  335.22   11.26   0
   2   6  -8  876.78   14.14   0
  -2   6   8  834.45   11.61   0
   2  -6  -8  885.47   13.33   0
   0   6  -8  555.29   12.99   0
   0  -6  -8  613.48   12.30   0
   0   6   8  563.26   12.13   0
  -2   6  -8  214.87   15.21   0
  -2  -6  -8  215.95    9.29   0
   2   6   8  203.73   12.21   0
  -4   6  -8  546.06   17.47   0
   4   6   8  509.68   11.22   0
  -6   6  -8  520.98   27.11   0
   6   6   8  532.18   14.00   0
  -6   6  -8  538.42   27.57   0
   8   6   8    3.61   15.28   0
   8   6   8    6.32   15.36   0
  10   6   8   90.47   19.07   0
  10   6   8  104.49   19.43   0
  13  -7  -8   -9.97   10.87   0
  13   7  -8   24.69   15.23   0
 -13   7   8    7.60   15.23   0
  11  -7  -8  480.45   14.94   0
  11   7  -8  503.21   15.10   0
 -11   7   8  519.40   15.35   0
  -9   7   8  735.50   14.08   0
   9  -7  -8  755.87   13.95   0
   9   7  -8  698.03   13.95   0
  -7   7   8    3.65   11.14   0
   7  -7  -8   24.64   10.96   0
   7   7  -8   18.59   11.27   0
   5   7  -8  774.12   11.88   0
   5  -7  -8  837.06   14.47   0
  -5   7   8  826.44   14.40   0
   3   7  -8  786.88   14.79   0
  -3   7   8  741.70   14.23   0
   3  -7  -8  756.73   14.13   0
   1   7  -8    2.31   11.60   0
   1  -7  -8    2.11   11.36   0
  -1   7   8    1.66   11.04   0
  -1   7  -8  968.56   16.67   0
  -1  -7  -8 1102.78   15.65   0
   1   7   8  985.27   15.26   0
  -3   7  -8  726.92   16.21   0
   3   7   8  758.52   14.61   0
  -5   7  -8    2.40   11.64   0
  -5   7  -8   -0.40   11.24   0
   5   7   8    6.31   10.43   0
   7   7   8  150.05   13.52   0
   9   7   8   80.06   15.53   0
   9   7   8   92.91   19.45   0
  12   8  -8   23.69   14.27   0
  12  -8  -8   40.25   14.02   0
 -12   8   8   38.29   12.85   0
 -10   8   8  194.89   13.98   0
  10   8  -8  201.52   13.58   0
  10  -8  -8  208.49   13.71   0
   8   8  -8   16.62   10.63   0
  -8   8   8    8.84    7.54   0
   8  -8  -8    5.14    7.54   0
   6   8  -8   10.33    7.99   0
  -6   8   8   20.24    7.67   0
   6  -8  -8   20.24    7.82   0
   4  -8  -8  685.35   13.95   0
   4   8  -8  613.01   13.89   0
  -4   8   8  606.72   13.48   0
   2   8  -8   91.34    8.59   0
   2  -8  -8  104.76   11.62   0
  -2   8   8   88.22   11.45   0
   0  -8  -8   12.07   11.12   0
   0   8  -8    9.60   11.39   0
   0   8   8   -2.21   11.04   0
   2   8   8  189.55   11.78   0
  -2   8  -8  175.34   12.40   0
  -4   8  -8  369.67   12.25   0
   4   8   8  321.87    9.60   0
  -4   8  -8  317.12   12.93   0
   6   8   8  175.35   13.45   0
  -6   8  -8  184.84   15.81   0
  -6   8  -8  147.97   16.15   0
   8   8   8  155.65   15.84   0
  13  -9  -8   10.23   10.60   0
  13   9  -8    5.07   15.04   0
 -13   9   8   15.18   15.29   0
 -11   9   8   47.63    9.54   0
  11  -9  -8   43.24   12.82   0
  11   9  -8   42.13   12.99   0
   9  -9  -8   87.81   13.44   0
  -9   9   8  108.49   13.34   0
   9   9  -8   76.40   13.56   0
   7  -9  -8   21.08   10.69   0
  -7   9   8    9.71    7.55   0
   7   9  -8   -0.60   10.77   0
   5   9  -8   75.82    8.33   0
   5  -9  -8   78.88    8.18   0
  -5   9   8   70.45   11.12   0
   3   9  -8  101.13   11.55   0
  -3   9   8   96.55    8.05   0
   3  -9  -8  111.39    8.32   0
   1   9  -8    6.29    7.82   0
  -1   9   8   11.83   10.80   0
   1  -9  -8    8.34   11.08   0
   1   9   8  126.03    8.17   0
  -1   9  -8  137.87   11.82   0
   3   9   8  373.34   12.39   0
  -3   9  -8  360.97   13.54   0
   5   9   8   11.93   12.81   0
  -5   9  -8   13.65   14.54   0
  -5   9  -8    7.85   14.14   0
   7   9   8   11.46   12.62   0
  -7   9  -8   22.72   16.63   0
  -7   9  -8   16.22   16.66   0
 -12  10   8   -6.89   10.98   0
  12 -10  -8   10.14   15.12   0
  12  10  -8   -8.13   15.12   0
 -10  10   8  769.21   12.82   0
  10 -10  -8  817.54   15.94   0
  10  10  -8  815.09   15.85   0
  -8  10   8  -11.63   12.88   0
   8 -10  -8    3.95    9.28   0
   8  10  -8    9.76    9.21   0
   6  10  -8  111.26    8.22   0
  -6  10   8  100.91    8.19   0
   6 -10  -8  155.90   11.21   0
   4 -10  -8 1549.29   14.21   0
   4  10  -8 1448.07   14.00   0
  -4  10   8 1409.61   13.45   0
   2  10  -8   67.19    8.09   0
   2 -10  -8   70.56   11.33   0
  -2  10   8   79.29   10.87   0
   0  10   8    4.67   10.54   0
   0  10  -8    5.36    7.77   0
   2  10   8 1237.60   13.33   0
  -2  10  -8 1309.98   17.46   0
   4  10   8    2.03   12.69   0
  -4  10  -8    4.94   13.02   0
  -4  10  -8    4.06   11.22   0
   6  10   8    5.11   12.27   0
  -6  10  -8   -1.63   14.20   0
  -6  10  -8    5.81   13.82   0
   8  10   8  310.86   16.22   0
  -8  10  -8    1.76   17.26   0
  -8  10  -8  270.73   25.34   0
  11 -11  -8  202.81   12.22   0
 -11  11   8  223.22   12.00   0
  11  11  -8  129.67   16.56   0
  -9  11   8  200.39   13.39   0
   9  11  -8  179.86   13.44   0
   9 -11  -8  217.63   13.41   0
   7 -11  -8   50.47    9.34   0
   7  11  -8   71.89   12.98   0
  -7  11   8   51.51   12.91   0
   5  11  -8  104.09    9.80   0
  -5  11   8   99.66   13.34   0
   5 -11  -8   85.21    9.86   0
   3  11  -8   -5.38   10.78   0
  -3  11   8    0.93   10.63   0
   3 -11  -8    3.23   10.87   0
   1  11  -8   33.34    7.68   0
  -1  11   8   27.74   10.57   0
   1  11   8  168.47   13.43   0
  -1  11  -8  166.54   14.14   0
  -3  11  -8   91.31   12.21   0
   3  11   8  103.20   12.90   0
  -3  11  -8   90.69   13.71   0
   5  11   8    5.34    8.79   0
  -5  11  -8    6.42   11.32   0
  -5  11  -8   10.84   11.90   0
  -7  11  -8   70.13   17.56   0
   7  11   8   57.99   15.20   0
  -7  11  -8   48.76   17.46   0
 -10  12   8   65.82   15.70   0
  10  12  -8  106.59   15.58   0
  10 -12  -8   74.87   15.52   0
   8 -12  -8   39.62    9.30   0
  -8  12   8   40.35   12.68   0
   8  12  -8   51.99   14.22   0
   6  12  -8   46.54   12.94   0
   6 -12  -8   42.29   13.10   0
  -6  12   8   47.27   12.87   0
   4  12  -8  157.79   10.00   0
  -4  12   8  129.20   13.44   0
   4 -12  -8  175.16   14.03   0
   2  12  -8   60.85    9.76   0
  -2  12   8   42.68   13.09   0
   0  12   8   36.42   13.03   0
   0  12  -8   65.10    9.44   0
   2  12   8  261.06   10.20   0
  -2  12  -8  305.39   14.18   0
  -2  12  -8  292.78   14.80   0
   4  12   8   15.85   10.65   0
  -4  12  -8   17.85   15.72   0
  -4  12  -8    0.40   13.72   0
   6  12   8   41.51   10.84   0
  -6  12  -8   43.11   14.71   0
  -6  12  -8   66.15   17.01   0
  -9  13   8  112.90   11.54   0
   9 -13  -8  117.72   15.94   0
   9  13  -8  130.19   15.76   0
   7  13  -8   19.29   15.33   0
   7 -13  -8   14.58   15.42   0
  -7  13   8    0.72   15.38   0
   5  13  -8  342.61   14.26   0
  -5  13   8  306.42   10.72   0
   3  13  -8  219.80   13.93   0
  -3  13   8  185.74   13.66   0
  -1  13   8   -5.35   12.66   0
   1  13  -8    2.61   13.20   0
   1  13   8  355.75   10.60   0
  -1  13  -8  349.71   14.78   0
   3  13   8   25.82   15.19   0
  -3  13  -8   24.20   16.06   0
  -3  13  -8   43.60   14.27   0
  -5  13  -8  -10.18   13.87   0
  -5  13  -8    6.72   15.22   0
   5  13   8   -4.40   14.98   0
   6  14  -8  395.63   16.76   0
  -6  14   8  387.67   16.50   0
   4  14  -8   20.99   11.00   0
  -4  14   8   37.32   15.14   0
   2  14  -8  168.96   12.28   0
  -2  14   8  196.71   15.84   0
   0  14   8  182.73   15.43   0
   0  14  -8  163.57   16.53   0
   2  14   8    7.45   15.06   0
  -2  14  -8   26.11   15.77   0
  -2  14  -8   22.38   15.06   0
   5  15  -8    4.88   10.77   0
  -5  15   8   -9.19   15.34   0
   3  15  -8   -0.03   10.88   0
  -3  15   8   16.27   15.37   0
   1  15  -8   27.92   15.59   0
  -1  15   8    4.86   10.55   0
  14   0  -9    1.01   12.71   0
 -14   0   9   14.23   12.82   0
  12   0  -9   -8.78   13.17   0
 -12   0   9    7.59   13.60   0
  10   0  -9    3.80    7.64   0
 -10   0   9    2.56   11.24   0
   8   0  -9   -5.70   11.26   0
  -8   0   9   -4.75   11.54   0
   6   0  -9    0.31    8.99   0
  -6   0   9    1.97    6.49   0
   4   0  -9   -1.48    9.17   0
  -4   0   9    0.80    9.47   0
   2   0  -9   10.16    9.31   0
  -2   0   9   -6.39    9.45   0
   0   0  -9    1.72    9.23   0
   0   0   9   -4.42    6.44   0
   2   0   9    4.71    9.15   0
  -2   0  -9    1.49    8.92   0
  -4   0  -9    0.69   12.82   0
   4   0   9   -2.10   14.04   0
 -15  -1   9   37.11   16.27   0
  15   1  -9   64.06   15.39   0
 -15   1   9   44.53   15.93   0
  15  -1  -9   41.40   15.81   0
  13   1  -9 1185.13   17.83   0
  13  -1  -9 1152.21   14.81   0
 -13   1   9 1234.00   17.92   0
 -13  -1   9 1245.44   18.22   0
  11   1  -9  158.17   11.58   0
  11  -1  -9  157.35   11.40   0
 -11  -1   9  168.11   11.62   0
 -11   1   9  184.73   11.60   0
   9   1  -9  133.07   11.98   0
   9  -1  -9  130.09   11.80   0
  -9  -1   9  152.86    8.95   0
  -9   1   9  170.05   11.98   0
   7   1  -9 2823.56   19.99   0
   7  -1  -9 2663.01   18.23   0
  -7  -1   9 2795.86   18.77   0
  -7   1   9 2816.40   18.85   0
   5   1  -9   13.16    9.21   0
   5  -1  -9    8.16    6.52   0
  -5  -1   9    8.35    6.72   0
  -5   1   9   18.64    9.13   0
   3   1  -9  334.14   11.52   0
   3  -1  -9  333.51   11.49   0
  -3  -1   9  342.05   11.69   0
  -3   1   9  347.50    9.30   0
   1   1  -9 1569.51   18.09   0
   1  -1  -9 1547.39   16.18   0
  -1  -1   9 1612.73   18.36   0
  -1   1   9 1535.83   16.30   0
  -1   1  -9   14.88    9.26   0
   1  -1   9   22.66    9.33   0
   1   1   9   14.33    9.33   0
  -1  -1  -9   19.41    9.09   0
   3  -1   9  204.48   15.96   0
   3   1   9  205.90   13.28   0
  -3  -1  -9  193.19   12.68   0
  -3   1  -9  198.33   15.44   0
   5   1   9 1040.77   25.63   0
  14   2  -9  206.86   15.13   0
 -14   2   9  222.87   10.38   0
  14  -2  -9  218.10   13.94   0
 -14  -2   9  220.86   15.81   0
  12   2  -9  641.04   15.85   0
 -12  -2   9  637.62   12.71   0
  12  -2  -9  631.32   15.57   0
 -12   2   9  672.68   15.84   0
  10   2  -9  184.22    8.94   0
 -10  -2   9  209.30   12.06   0
  10  -2  -9  178.02    8.89   0
 -10   2   9  201.03   12.03   0
   8  -2  -9  423.52   10.53   0
  -8  -2   9  467.17   13.44   0
  -8   2   9  468.77   13.35   0
   8   2  -9  465.03   13.44   0
   6  -2  -9 2161.34   18.20   0
  -6  -2   9 2070.44   16.69   0
  -6   2   9 2062.83   16.56   0
   6   2  -9 2157.18   18.30   0
  -4  -2   9  523.87   12.43   0
   4  -2  -9  539.31   12.23   0
   4   2  -9  576.42   12.40   0
  -4   2   9  551.05   10.49   0
  -2   2   9  401.83   11.79   0
  -2  -2   9  405.48   12.07   0
   2  -2  -9  408.02   11.88   0
   2   2  -9  409.90   11.97   0
   0  -2  -9  742.43   14.03   0
   0   2   9  795.37   14.37   0
   0   2  -9  747.31   14.48   0
   0  -2   9  759.14   14.76   0
   2   2   9   48.82    9.53   0
  -2   2  -9   51.09    9.54   0
   2  -2   9   46.96   11.68   0
  -2  -2  -9   46.85    9.11   0
   4   2   9   68.34   14.74   0
  -4   2  -9   68.77   14.36   0
  -4  -2  -9   74.84   11.72   0
   6   2   9   58.80   15.93   0
  15   3  -9   52.62   11.19   0
 -15  -3   9   61.93   11.31   0
 -15   3   9   66.90   11.20   0
  15  -3  -9   66.75   15.75   0
  13   3  -9  -14.10   12.97   0
 -13   3   9    0.53   13.05   0
 -13  -3   9    8.41    9.43   0
  13  -3  -9    6.72    9.24   0
 -11  -3   9  440.28   13.27   0
  11  -3  -9  420.74   12.75   0
 -11   3   9  430.82   10.05   0
  11   3  -9  436.31   12.75   0
  -9  -3   9  341.26   13.26   0
   9  -3  -9  334.06    9.84   0
  -9   3   9  361.47   12.68   0
   9   3  -9  348.00   13.03   0
  -7  -3   9   40.03    8.47   0
   7  -3  -9   33.95   11.58   0
   7   3  -9   29.45    8.47   0
  -7   3   9   47.81   11.73   0
  -5   3   9  870.31   13.51   0
  -5  -3   9  862.45   13.76   0
   5  -3  -9  851.88   13.45   0
   5   3  -9  850.73   13.45   0
  -3   3   9  317.83    8.90   0
  -3  -3   9  307.14    9.15   0
   3  -3  -9  327.86   11.07   0
   3   3  -9  310.23   11.22   0
   1  -3  -9   86.15    9.57   0
  -1  -3   9   87.82   10.04   0
  -1   3   9   97.93    9.69   0
   1   3  -9   89.88   10.01   0
  -1   3  -9 1209.20   17.56   0
   1  -3   9 1197.16   17.82   0
  -1  -3  -9 1221.89   16.07   0
   1   3   9 1187.71   14.69   0
  -3  -3  -9  294.26   13.02   0
   3   3   9  276.53   15.39   0
  -3   3  -9  266.93   13.95   0
   5   3   9   16.37   13.24   0
   7   3   9  346.29   22.29   0
  14   4  -9   25.20   15.39   0
 -14   4   9   27.93   15.60   0
 -14  -4   9   52.42   15.70   0
  14  -4  -9    8.01   15.77   0
 -12  -4   9  266.17   10.93   0
 -12   4   9  257.03   14.21   0
  12  -4  -9  242.52   14.38   0
  12   4  -9  237.96   14.21   0
 -10  -4   9  151.91   12.17   0
  10  -4  -9  156.17    8.67   0
 -10   4   9  163.57   11.64   0
  10   4  -9  165.98    8.76   0
  -8  -4   9  586.96   14.04   0
   8  -4  -9  606.87   13.74   0
   8   4  -9  584.94   13.82   0
  -8   4   9  576.39   14.04   0
  -6   4   9 1041.14   15.06   0
  -6  -4   9 1054.67   15.44   0
   6   4  -9 1051.22   13.11   0
   6  -4  -9 1093.34   15.67   0
  -4   4   9   59.21    6.83   0
   4   4  -9   57.89    7.04   0
  -4  -4   9   58.23    9.79   0
   4  -4  -9   63.71    9.27   0
   2  -4  -9   79.00    9.34   0
  -2   4   9   68.50    9.46   0
  -2  -4   9   69.29    9.92   0
   2   4  -9   80.20    9.75   0
   0  -4   9  273.45    9.26   0
   0   4   9  279.85   10.67   0
   0  -4  -9  258.97    8.49   0
   0   4  -9  289.85   11.29   0
   2   4   9   25.94   11.10   0
  -2  -4  -9   34.63   11.10   0
  -2   4  -9   26.46   11.64   0
  -4   4  -9   56.47   12.44   0
   4   4   9   59.51   11.32   0
   6   4   9   40.14   13.11   0
   8   4   9   62.50   16.59   0
   8   4   9   73.65   19.09   0
  13  -5  -9  311.57   14.32   0
 -13  -5   9  316.29   10.94   0
 -13   5   9  339.07   14.21   0
  13   5  -9  308.52   14.39   0
 -11  -5   9 1693.31   19.18   0
  11   5  -9 1679.02   18.88   0
 -11   5   9 1656.35   16.17   0
  11  -5  -9 1604.66   19.05   0
  -9  -5   9  305.40    9.77   0
   9   5  -9  305.70   12.51   0
  -9   5   9  320.34   12.65   0
   9  -5  -9  300.87   12.35   0
   7  -5  -9  265.39    9.39   0
  -7   5   9  278.94    9.52   0
  -7  -5   9  297.59   12.88   0
   7   5  -9  283.58    9.61   0
   5  -5  -9 1715.14   17.74   0
  -5   5   9 1745.02   15.53   0
  -5  -5   9 1850.03   18.62   0
   5   5  -9 1879.57   18.42   0
  -3  -5   9  587.78   10.77   0
   3  -5  -9  591.22   10.17   0
  -3   5   9  557.50    9.97   0
   3   5  -9  577.19   10.58   0
  -1  -5   9   12.01    9.15   0
  -1   5   9   11.95    8.89   0
   1   5  -9    4.87    9.32   0
   1  -5  -9    4.97    6.33   0
  -1  -5  -9 1072.13   16.18   0
   1   5   9 1034.16   16.03   0
  -1   5  -9 1044.27   17.66   0
  -3  -5  -9  172.56   12.05   0
   3   5   9  146.40   11.94   0
  -3   5  -9  140.83   15.21   0
  -5   5  -9   12.82   13.24   0
  -5   5  -9   11.91   13.34   0
   5   5   9    1.81   10.63   0
   7   5   9  632.81   19.67   0
   9   5   9  149.73   22.85   0
   9   5   9  176.96   20.57   0
  14  -6  -9    8.79   10.82   0
 -14   6   9    6.56   15.35   0
  14   6  -9   -1.62   10.87   0
  12  -6  -9  175.83   13.60   0
 -12  -6   9  184.96   13.74   0
  12   6  -9  199.13   13.82   0
 -12   6   9  198.00   13.75   0
 -10  -6   9   77.00   11.15   0
  10  -6  -9   91.68   10.76   0
  10   6  -9   80.45    8.16   0
 -10   6   9   93.82   11.11   0
  -8   6   9  193.03   11.87   0
  -8  -6   9  179.16    9.04   0
   8  -6  -9  171.43   11.62   0
   8   6  -9  178.87    8.75   0
  -6  -6   9  985.75   15.25   0
  -6   6   9 1009.12   14.99   0
   6  -6  -9 1001.13   14.85   0
   6   6  -9  951.50   12.58   0
  -4  -6   9  179.13   12.14   0
  -4   6   9  151.42   11.87   0
   4  -6  -9  161.53    8.93   0
   4   6  -9  146.34    9.12   0
  -2  -6   9  108.67    9.12   0
   2   6  -9  113.37   12.24   0
  -2   6   9  109.44   11.83   0
   2  -6  -9  121.23   11.86   0
   0  -6  -9  396.11   13.07   0
   0   6   9  355.08   10.13   0
   0   6  -9  377.86   13.67   0
  -2  -6  -9   59.87   11.29   0
   2   6   9   61.73   11.22   0
  -2   6  -9   54.85   11.87   0
   4   6   9   58.50   10.88   0
  -4   6  -9   60.61   12.44   0
   6   6   9  186.60   13.98   0
   8   6   9    1.44   12.35   0
   8   6   9    7.22   15.08   0
  13  -7  -9    9.16   15.40   0
  13   7  -9   39.61   15.31   0
 -13   7   9   15.66   10.93   0
  11  -7  -9  415.07   14.58   0
  11   7  -9  422.29   14.61   0
 -11   7   9  387.65   14.68   0
  -9   7   9  112.67    8.33   0
   9  -7  -9  106.36   11.01   0
   9   7  -9  107.57    8.17   0
  -7   7   9    4.11    7.77   0
   7  -7  -9  -17.29   10.85   0
   7   7  -9    1.62   11.02   0
  -7  -7   9    3.12   11.23   0
  -5   7   9  762.62   11.57   0
   5   7  -9  802.13   14.51   0
   5  -7  -9  827.25   14.28   0
  -3   7   9  136.35   11.64   0
   3   7  -9  135.40    8.96   0
   3  -7  -9  143.26   11.73   0
   1   7  -9   71.35   11.90   0
  -1   7   9   89.35   11.35   0
   1  -7  -9   87.81    8.45   0
  -1   7  -9  398.74   13.84   0
   1   7   9  420.17   12.91   0
  -1  -7  -9  458.39   13.05   0
  -3   7  -9  582.12   15.26   0
   3   7   9  595.41   11.26   0
  -5   7  -9  128.97   15.23   0
   5   7   9  119.62   13.42   0
  -5   7  -9  118.52   15.51   0
   7   7   9   82.99   13.47   0
   9   7   9   44.29   18.91   0
   9   7   9   34.09   15.05   0
  12   8  -9  385.57   17.02   0
  12  -8  -9  365.15   12.46   0
 -12   8   9  407.21   17.11   0
 -10   8   9   45.77   13.33   0
  10   8  -9   47.21   13.31   0
  10  -8  -9   45.26   13.04   0
  -8   8   9  179.39   11.60   0
   8   8  -9  182.81   11.51   0
   8  -8  -9  177.96   11.25   0
  -6   8   9 1036.71   14.78   0
   6   8  -9  996.51   14.93   0
   6  -8  -9 1026.71   14.65   0
   4  -8  -9  249.90    9.13   0
   4   8  -9  234.88   12.47   0
  -4   8   9  269.64   12.03   0
   2  -8  -9  293.37    9.52   0
  -2   8   9  287.89    9.37   0
   2   8  -9  311.12   12.93   0
   0   8  -9  628.57   14.37   0
   0   8   9  642.96   13.59   0
   0  -8  -9  666.38   11.38   0
  -2   8  -9   14.77   11.05   0
   2   8   9   13.62   10.71   0
  -4   8  -9    4.01   11.90   0
   4   8   9    0.15   13.11   0
  -6   8  -9   34.74   16.63   0
   6   8   9   47.34   12.92   0
  -6   8  -9   44.90   16.93   0
   8   8   9    0.37   18.38   0
  13  -9  -9  418.11   19.13   0
  13   9  -9  542.07   18.46   0
 -13   9   9  447.83   17.76   0
 -11   9   9   60.74    9.73   0
  11   9  -9   96.46   14.44   0
  11  -9  -9   65.19   14.33   0
  -9   9   9   96.33   13.15   0
   9   9  -9   81.85   13.43   0
   9  -9  -9  108.63   13.27   0
   7  -9  -9  897.49   12.01   0
  -7   9   9  866.80   11.75   0
   7   9  -9  904.76   14.27   0
   5  -9  -9   16.52   10.89   0
   5   9  -9   24.00   10.96   0
  -5   9   9   32.92   10.59   0
   3   9  -9  355.99   12.53   0
  -3   9   9  307.09   11.79   0
   3  -9  -9  374.07   12.37   0
   1   9  -9  698.20   11.91   0
  -1   9   9  737.70   13.63   0
   1  -9  -9  773.70   14.09   0
  -1   9  -9    0.83   11.01   0
   1   9   9   11.47   10.59   0
  -3   9  -9   85.17   13.95   0
   3   9   9   86.33   13.65   0
  -5   9  -9  673.93   16.87   0
  -5   9  -9  749.65   19.07   0
   5   9   9  751.38   16.00   0
  -7   9  -9    7.45   21.97   0
   7   9   9   12.40   14.92   0
  -7   9  -9   -6.50   22.34   0
 -12  10   9    9.46   15.33   0
  12 -10  -9   37.35   15.25   0
  12  10  -9   13.84   15.19   0
  10 -10  -9   13.57    8.98   0
  10  10  -9   15.62   14.22   0
 -10  10   9    5.44    8.97   0
  -8  10   9   22.63   13.03   0
   8 -10  -9   23.25   12.94   0
   8  10  -9   11.71   13.19   0
  -6  10   9   -1.69   12.99   0
   6  10  -9    8.86   13.32   0
   6 -10  -9  -20.71   13.12   0
   4  10  -9    3.46   10.95   0
  -4  10   9   18.77    7.45   0
   4 -10  -9   13.28   10.98   0
   2 -10  -9  152.88    8.48   0
  -2  10   9  145.38   11.22   0
   2  10  -9  142.49   11.64   0
   0  10  -9    4.35    7.72   0
   0  10   9   19.52   10.47   0
  -2  10  -9    5.54   13.39   0
   2  10   9   19.95   13.00   0
  -4  10  -9    3.16   14.60   0
   4  10   9  -18.22   12.84   0
  -4  10  -9    1.85   13.92   0
  -6  10  -9    0.62   17.04   0
  -6  10  -9    4.34   16.90   0
   6  10   9  -15.25   15.35   0
 -11  11   9   16.58   10.68   0
  11  11  -9    5.89   15.43   0
  11 -11  -9   15.95   14.98   0
  -9  11   9  111.30   11.47   0
   9  11  -9   97.87   11.36   0
   9 -11  -9  107.14   16.10   0
  -7  11   9  578.06   15.24   0
   7  11  -9  635.59   15.06   0
   7 -11  -9  617.58   15.56   0
   5 -11  -9   80.75   13.25   0
   5  11  -9   89.15   13.34   0
  -5  11   9   70.46   13.14   0
   3 -11  -9   95.60   13.49   0
   3  11  -9  109.51   13.52   0
  -3  11   9   80.38   13.33   0
   1  11  -9  968.90   16.83   0
  -1  11   9  925.97   12.99   0
  -1  11  -9    2.81    9.33   0
   1  11   9    6.67   12.83   0
  -3  11  -9   44.36   11.99   0
  -3  11  -9   53.01   13.35   0
   3  11   9   64.54   12.85   0
  -5  11  -9  215.52   18.09   0
  -5  11  -9  170.83   15.74   0
   5  11   9  210.70   15.82   0
 -10  12   9   50.95   11.13   0
  10 -12  -9   56.31   11.03   0
  10  12  -9   52.82   10.97   0
  -8  12   9   89.15   15.67   0
   8  12  -9  116.12   11.30   0
   8 -12  -9   77.17   16.17   0
   6 -12  -9  343.01   10.85   0
   6  12  -9  338.64   10.51   0
  -6  12   9  372.21   13.77   0
   4 -12  -9  260.58   10.68   0
   4  12  -9  228.17   13.93   0
  -4  12   9  223.00   10.18   0
   2  12  -9   54.59   13.25   0
  -2  12   9   35.31    9.28   0
   0  12  -9  220.52   14.04   0
   0  12   9  197.40   13.47   0
   2  12   9   32.73   12.87   0
  -2  12  -9   30.26   13.47   0
   4  12   9   87.59   11.13   0
  -4  12  -9   86.19   14.09   0
  -4  12  -9   68.35   15.89   0
   7  13  -9   73.02   15.65   0
  -7  13   9   62.40   15.48   0
   7 -13  -9   89.75   15.70   0
   5  13  -9  227.15   16.19   0
   5 -13  -9  197.71   12.15   0
  -5  13   9  190.47   15.98   0
   3  13  -9   45.19   13.35   0
  -3  13   9   53.79   12.88   0
   1  13  -9   10.78   12.83   0
  -1  13   9    7.29    9.00   0
  -1  13  -9  275.65   12.98   0
   1  13   9  326.56   16.17   0
   3  13   9   36.93   10.91   0
  -3  13  -9   54.47   15.76   0
  -3  13  -9   42.96   14.09   0
   6  14  -9  108.94   15.90   0
  -6  14   9  121.48   15.29   0
   4  14  -9   34.52   15.36   0
  -4  14   9   33.44   10.80   0
   2  14  -9   22.24   15.72   0
  -2  14   9   -9.27   15.40   0
   0  14  -9   20.26   15.70   0
   0  14   9    5.63   15.29   0
   2  14   9   27.26   15.27   0
  -2  14  -9   32.96   15.14   0
  -2  14  -9   29.06   15.92   0
  14   0 -10   79.94   15.80   0
 -14   0  10   55.68   14.75   0
  12   0 -10 1029.67   16.95   0
 -12   0  10 1012.00   13.83   0
  10   0 -10  376.33   10.03   0
 -10   0  10  425.01   12.91   0
   8   0 -10  241.35   12.40   0
  -8   0  10  236.61    9.41   0
   6   0 -10 3275.96   21.06   0
  -6   0  10 3398.01   21.60   0
   4   0 -10 3124.67   21.38   0
  -4   0  10 3236.05   21.68   0
   2   0 -10  686.48   13.02   0
  -2   0  10  762.17   13.60   0
   0   0 -10  396.48   12.22   0
   0   0  10  401.93   12.28   0
   2   0  10 1978.80   24.47   0
  -2   0 -10 1929.58   23.88   0
  -4   0 -10   51.81   12.12   0
   4   0  10   58.12   14.29   0
 -15  -1  10   92.38   16.27   0
  15   1 -10   72.72   15.69   0
 -15   1  10   61.15   11.54   0
  15  -1 -10   93.38   11.47   0
  13   1 -10  161.76   10.07   0
 -13  -1  10  160.46   10.26   0
  13  -1 -10  160.04   10.05   0
 -13   1  10  171.02   14.11   0
  11   1 -10    0.86   10.60   0
  11  -1 -10   -3.17   10.53   0
 -11  -1  10   19.41   10.85   0
 -11   1  10   -6.34   10.72   0
   9   1 -10  416.11   10.17   0
   9  -1 -10  414.57   12.96   0
  -9  -1  10  427.94   13.35   0
  -9   1  10  415.63   13.14   0
   7   1 -10  441.40   13.28   0
   7  -1 -10  391.64   10.21   0
  -7  -1  10  428.25   10.56   0
  -7   1  10  417.91   13.31   0
   5   1 -10   16.89    6.76   0
   5  -1 -10   17.42    9.13   0
  -5  -1  10   29.79    9.21   0
  -5   1  10   19.04    9.30   0
   3   1 -10  248.51   10.73   0
   3  -1 -10  250.26    8.41   0
  -3  -1  10  241.79    8.52   0
  -3   1  10  245.61    8.49   0
   1   1 -10  188.96   10.55   0
  -1  -1  10  198.39   10.68   0
   1  -1 -10  197.65   10.47   0
  -1   1  10  193.72   10.56   0
  -1  -1 -10    3.15   11.39   0
  -1   1 -10    9.61   11.51   0
   1  -1  10    5.68   11.57   0
   1   1  10    7.31   11.37   0
  -3   1 -10  193.26   12.78   0
   3  -1  10  209.02   13.59   0
   3   1  10  226.54   13.26   0
  -3  -1 -10  222.54   12.68   0
   5   1  10   81.75   16.38   0
  14   2 -10   26.22   10.96   0
 -14  -2  10   40.66   16.17   0
 -14   2  10   32.59   11.33   0
  14  -2 -10   45.20   15.52   0
  12   2 -10  346.10   14.40   0
 -12  -2  10  336.33   14.66   0
  12  -2 -10  318.89   14.65   0
 -12   2  10  341.41   14.62   0
  10   2 -10  618.17   13.57   0
 -10  -2  10  618.00   13.82   0
  10  -2 -10  565.55   13.51   0
 -10   2  10  634.57   13.78   0
   8   2 -10   72.38    8.45   0
   8  -2 -10   68.92   11.57   0
  -8  -2  10   75.38    8.68   0
  -8   2  10   72.49    8.63   0
   6  -2 -10  637.37   13.81   0
  -6  -2  10  622.00   13.49   0
  -6   2  10  620.94   11.45   0
   6   2 -10  648.75   11.54   0
  -4  -2  10  504.33   12.26   0
   4  -2 -10  532.70   11.97   0
  -4   2  10  496.94   10.06   0
   4   2 -10  534.36   12.08   0
   2   2 -10  125.54   10.13   0
  -2  -2  10  121.63    7.55   0
   2  -2 -10  124.44    9.94   0
  -2   2  10  131.78    7.63   0
   0   2  10 1004.76   15.21   0
   0  -2 -10  967.25   14.78   0
   0   2 -10  985.68   15.40   0
   0  -2  10 1007.44   15.73   0
   2  -2  10  513.58   17.66   0
  -2   2 -10  450.53   14.92   0
  -2  -2 -10  479.81   14.01   0
   2   2  10  510.59   14.69   0
  -4   2 -10   51.88   12.19   0
   4   2  10   60.87   14.24   0
  -4  -2 -10   71.38   13.08   0
   6   2  10   86.82   17.30   0
  15   3 -10  264.58   16.67   0
 -15  -3  10  305.38   17.17   0
 -15   3  10  295.50   16.90   0
  15  -3 -10  314.58   16.77   0
  13   3 -10  727.06   15.85   0
 -13  -3  10  742.56   16.37   0
 -13   3  10  724.06   16.02   0
  13  -3 -10  701.97   16.15   0
  11   3 -10   12.10    7.64   0
 -11  -3  10    6.84    8.01   0
  11  -3 -10   10.55   12.04   0
 -11   3  10    2.00    7.67   0
  -9  -3  10  348.64   12.87   0
   9  -3 -10  361.89   12.34   0
  -9   3  10  360.32    9.89   0
   9   3 -10  337.22   12.85   0
  -7  -3  10  833.96   14.83   0
   7  -3 -10  814.75   14.67   0
   7   3 -10  799.78   14.90   0
  -7   3  10  864.82   14.76   0
  -5  -3  10   31.35    6.92   0
   5  -3 -10   23.08    9.31   0
   5   3 -10   31.99    9.28   0
  -5   3  10   51.48    9.39   0
  -3   3  10 1067.43   14.46   0
  -3  -3  10 1057.01   14.76   0
   3  -3 -10 1029.94   12.49   0
   3   3 -10 1030.82   14.76   0
   1  -3 -10  434.43    9.72   0
  -1   3  10  463.84   11.76   0
  -1  -3  10  473.59   12.59   0
   1   3 -10  469.46   12.30   0
  -1   3 -10   51.81   11.67   0
   1   3  10   36.73   11.52   0
   1  -3  10   43.84   12.04   0
  -1  -3 -10   43.34   11.29   0
   3   3  10 1191.44   18.03   0
   3  -3  10 1125.07   21.48   0
  -3   3 -10 1142.63   19.48   0
  -3  -3 -10 1253.48   18.00   0
   5   3  10  582.07   17.61   0
   7   3  10    5.32   20.64   0
  14   4 -10  512.30   17.33   0
 -14  -4  10  503.61   17.84   0
 -14   4  10  497.04   17.47   0
  14  -4 -10  459.25   17.43   0
 -12  -4  10    5.81   13.67   0
 -12   4  10   23.83   12.92   0
  12  -4 -10   20.89    9.15   0
  12   4 -10   25.72    9.20   0
 -10  -4  10   42.14    8.04   0
  10  -4 -10   43.12   10.82   0
 -10   4  10   38.40    7.81   0
  10   4 -10   35.60    7.79   0
  -8  -4  10 2198.81   19.32   0
   8  -4 -10 2173.29   18.67   0
   8   4 -10 2082.41   16.40   0
  -8   4  10 2162.53   19.05   0
  -6   4  10  -14.25   11.73   0
  -6  -4  10    7.63   11.75   0
   6   4 -10   -1.91   11.42   0
   6  -4 -10   11.89   11.20   0
  -4   4  10   -2.91   11.34   0
  -4  -4  10   10.82   11.73   0
   4   4 -10  -14.33   11.79   0
   4  -4 -10   14.25   11.33   0
   2  -4 -10 2384.35   19.79   0
  -2   4  10 2440.78   19.36   0
  -2  -4  10 2512.37   20.36   0
   2   4 -10 2538.48   19.52   0
   0  -4  10   55.82    8.75   0
   0   4  10   59.65    8.30   0
   0  -4 -10   60.24   11.33   0
   0   4 -10   56.36   11.91   0
  -2   4 -10   12.10   11.25   0
   2   4  10   10.71   10.97   0
  -2  -4 -10   -6.46   11.05   0
   4   4  10  786.03   15.90   0
  -4   4 -10  777.26   20.84   0
   6   4  10  171.54   17.12   0
   8   4  10   24.91   18.41   0
   8   4  10   31.74   20.30   0
  13  -5 -10   23.21   14.10   0
 -13  -5  10   28.73   14.40   0
 -13   5  10    9.78   14.27   0
  13   5 -10   12.67   14.31   0
 -11  -5  10   12.29    9.96   0
 -11   5  10   -2.36   13.29   0
  11   5 -10   -1.32   13.40   0
  11  -5 -10   13.06    9.49   0
  -9  -5  10   19.20   11.09   0
   9   5 -10   -2.25   10.96   0
   9  -5 -10    2.75   10.88   0
  -9   5  10   -1.20   11.04   0
  -7   5  10    4.06    8.04   0
  -7  -5  10   -3.51   11.85   0
   7   5 -10   -2.70    8.26   0
   7  -5 -10    1.58   11.27   0
   5  -5 -10   31.18   11.24   0
  -5   5  10    3.91   11.34   0
  -5  -5  10    4.19   11.77   0
   5   5 -10   26.23   11.73   0
  -3  -5  10    3.84    8.31   0
  -3   5  10    8.36    7.95   0
   3  -5 -10   -3.45   11.27   0
   3   5 -10   12.63   11.62   0
  -1  -5  10    1.50    8.17   0
  -1   5  10    9.25   10.96   0
   1  -5 -10  -19.45   11.03   0
   1   5 -10    1.75   11.65   0
  -1  -5 -10   -4.43    7.85   0
   1   5  10   10.05   10.98   0
  -1   5 -10    5.20   11.38   0
  -3   5 -10   20.97   10.38   0
   3   5  10   18.39   10.77   0
  -3  -5 -10   16.29   10.99   0
  -5   5 -10   17.96   16.48   0
   5   5  10    9.02   11.97   0
  -5   5 -10   18.77   17.64   0
   7   5  10   10.06   15.44   0
   9   5  10    1.98   21.35   0
   9   5  10    5.85   23.70   0
  14  -6 -10  565.06   17.67   0
 -14   6  10  522.90   14.01   0
  14   6 -10  508.23   17.97   0
 -12  -6  10   17.66   13.12   0
  12  -6 -10   -2.51   12.89   0
 -12   6  10   -7.33   12.87   0
  12   6 -10  -11.89   13.06   0
  10  -6 -10   10.79   12.98   0
 -10  -6  10   -1.28    9.66   0
  10   6 -10  -14.34   13.44   0
 -10   6  10   14.31   13.50   0
  -8   6  10 1313.68   15.99   0
   8  -6 -10 1171.84   13.24   0
  -8  -6  10 1304.59   16.18   0
   8   6 -10 1301.59   13.69   0
  -6   6  10  -25.32   11.36   0
  -6  -6  10   12.14   11.56   0
   6  -6 -10   11.33    7.76   0
   6   6 -10   -2.71   11.47   0
  -4  -6  10    7.48   11.72   0
  -4   6  10   -1.08   11.36   0
   4  -6 -10   28.60   10.95   0
   4   6 -10   19.47    8.30   0
  -2  -6  10 2018.41   19.26   0
  -2   6  10 2007.59   18.51   0
   2   6 -10 1928.56   19.41   0
   2  -6 -10 1997.94   16.29   0
   0  -6 -10   38.64   11.10   0
   0   6  10   26.98   11.14   0
   0   6 -10   49.31   11.51   0
   2   6  10   20.47   10.64   0
  -2   6 -10    5.47   11.07   0
  -2  -6 -10    4.32   10.83   0
   4   6  10  867.83   15.28   0
  -4   6 -10  871.50   17.56   0
   6   6  10   63.14   15.61   0
   8   6  10    4.63   18.50   0
  13  -7 -10  345.09   12.88   0
 -13   7  10  374.15   16.98   0
  13   7 -10  349.66   12.78   0
  11  -7 -10    0.55   12.78   0
  11   7 -10   14.34   12.92   0
 -11   7  10    1.90    9.19   0
  -9   7  10  527.91   15.37   0
  -9  -7  10  508.07   13.97   0
   9  -7 -10  519.58   15.00   0
   9   7 -10  501.03   15.23   0
  -7  -7  10  351.65    9.86   0
  -7   7  10  344.32    9.57   0
   7  -7 -10  353.66    9.52   0
   7   7 -10  374.75   12.53   0
  -5  -7  10   14.15    7.89   0
  -5   7  10  -15.07   10.97   0
   5  -7 -10  -10.86   11.07   0
   5   7 -10   -0.82   11.29   0
  -3   7  10  311.46    9.40   0
   3   7 -10  325.77   12.90   0
   3  -7 -10  352.40    9.63   0
   1  -7 -10  477.08   13.08   0
  -1   7  10  479.33   13.13   0
   1   7 -10  431.52   13.73   0
   1   7  10   21.22    7.80   0
  -1  -7 -10   36.66   10.90   0
  -1   7 -10   28.43   11.20   0
   3   7  10  560.71   13.44   0
  -3   7 -10  563.92   14.57   0
  -5   7 -10  339.60   19.52   0
  -5   7 -10  365.43   17.51   0
   5   7  10  323.01   14.55   0
   7   7  10    6.73   15.27   0
  12  -8 -10   23.39   15.43   0
  12   8 -10   39.80   15.51   0
 -12   8  10   34.63   11.11   0
 -10   8  10  246.17   10.25   0
  10  -8 -10  214.94   10.37   0
  10   8 -10  231.53   10.26   0
  -8   8  10   -2.51   13.47   0
   8  -8 -10    9.53   13.20   0
   8   8 -10  -17.33   13.34   0
  -6   8  10  209.49   11.57   0
   6   8 -10  246.91   11.68   0
   6  -8 -10  236.19   11.72   0
   4  -8 -10  375.95    9.89   0
  -4   8  10  374.26   12.44   0
   4   8 -10  392.62   12.91   0
   2  -8 -10   13.78   10.96   0
  -2   8  10   16.57   10.79   0
   2   8 -10   19.45   11.33   0
   0  -8 -10  381.70    9.72   0
   0   8 -10  328.55   12.99   0
   0   8  10  362.00   12.31   0
  -2   8 -10  145.20   11.85   0
   2   8  10  158.26   11.38   0
   4   8  10  122.26   13.27   0
  -4   8 -10  117.46   12.85   0
  -6   8 -10  105.08   19.58   0
  -6   8 -10  119.59   17.79   0
   6   8  10  100.54   13.39   0
   8   8  10   21.45   15.14   0
 -11   9  10   30.70   11.08   0
  11   9 -10   39.52   10.91   0
  11  -9 -10   31.40   15.13   0
  -9   9  10   66.98   13.20   0
   9   9 -10   74.60    9.46   0
   9  -9 -10  101.88   13.16   0
   7  -9 -10  195.26   10.27   0
  -7   9  10  219.64   14.00   0
   7   9 -10  192.46   14.06   0
   5  -9 -10    5.15   10.69   0
  -5   9  10    3.29    7.38   0
   5   9 -10  -14.69   10.86   0
   3   9 -10  206.26    8.92   0
  -3   9  10  202.58   11.38   0
   3  -9 -10  197.82   11.59   0
   1   9 -10  101.14   11.27   0
   1  -9 -10   83.27   10.99   0
  -1   9  10   73.53    7.97   0
  -1   9 -10   55.19   12.38   0
   1   9  10   43.81   10.94   0
  -3   9 -10   67.02   13.15   0
   3   9  10   85.97   13.18   0
   5   9  10   20.21   12.70   0
  -5   9 -10   21.93   14.56   0
  -5   9 -10   13.87   14.28   0
   7   9  10    4.78   14.94   0
 -10  10  10  291.12   16.47   0
  10 -10 -10  316.97   16.43   0
  10  10 -10  273.53   12.09   0
  -8  10  10  188.64   13.66   0
   8 -10 -10  199.34   13.70   0
   8  10 -10  150.46   13.72   0
  -6  10  10  557.24   14.80   0
   6 -10 -10  575.23   14.88   0
   6  10 -10  549.14   15.00   0
  -4  10  10  581.31   11.66   0
   4  10 -10  643.75   15.66   0
   4 -10 -10  712.78   15.43   0
   2  10 -10  160.55   14.34   0
  -2  10  10  188.88    9.96   0
   2 -10 -10  201.05   10.20   0
   0  10 -10  311.00   11.18   0
   0 -10 -10  326.56   11.03   0
   0  10  10  302.30   10.58   0
  -2  10 -10  464.24   15.51   0
   2  10  10  470.03   14.75   0
  -4  10 -10    7.87   11.59   0
  -4  10 -10    9.48   11.72   0
   4  10  10    7.69   12.83   0
  -6  10 -10  160.46   20.86   0
  -6  10 -10  134.17   18.55   0
   6  10  10  161.21   16.16   0
  -9  11  10  186.48   16.01   0
   9  11 -10  238.12   16.23   0
   9 -11 -10  229.56   11.81   0
  -7  11  10   21.72   12.74   0
   7  11 -10   18.72   12.92   0
   7 -11 -10   39.83    9.01   0
   5 -11 -10    6.72   13.18   0
   5  11 -10   40.00    9.16   0
  -5  11  10   32.33   12.73   0
   3 -11 -10   50.57   13.09   0
   3  11 -10   21.23   13.27   0
  -3  11  10   14.76   12.86   0
   1  11 -10   20.26    9.48   0
  -1  11  10   34.88   12.72   0
  -1  11 -10    5.16   13.15   0
   1  11  10    7.52    9.22   0
  -3  11 -10   21.84   16.07   0
   3  11  10   36.03   14.59   0
  -3  11 -10   47.06   14.26   0
  -5  11 -10   15.76   14.08   0
  -5  11 -10   28.09   14.13   0
   5  11  10   16.74   10.93   0
   8 -12 -10   19.09   15.59   0
  -8  12  10   51.67   15.49   0
   8  12 -10   39.20   15.46   0
  -6  12  10   77.76    9.33   0
   6  12 -10   85.49    9.58   0
   6 -12 -10   74.61    9.51   0
   4  12 -10   78.34    9.31   0
  -4  12  10   62.63   12.85   0
   4 -12 -10   54.25    9.35   0
   2  12 -10   63.99   13.19   0
  -2  12  10   53.43    9.28   0
   0  12 -10  112.20   10.11   0
   0  12  10  114.02   13.50   0
  -2  12 -10  158.10   16.69   0
   2  12  10  147.60   16.13   0
  -4  12 -10   -5.54   13.92   0
  -4  12 -10    6.93   14.40   0
   4  12  10    0.74   10.65   0
   7 -13 -10  200.14   16.20   0
  -7  13  10  103.54   16.07   0
   7  13 -10  172.35   16.11   0
   5  13 -10    5.75   10.95   0
  -5  13  10    8.55   10.72   0
   5 -13 -10   11.96   15.61   0
   3  13 -10  177.21   16.60   0
  -3  13  10  195.37   11.80   0
   1  13 -10  122.54   16.04   0
  -1  13  10  122.03   11.43   0
  -1  13 -10   -6.58   15.94   0
   1  13  10   17.09   15.38   0
   4  14 -10    0.79   15.48   0
  -4  14  10   -6.93   15.09   0
   2  14 -10  239.96   16.62   0
  -2  14  10  233.94   12.01   0
   0  14 -10  -17.28   15.58   0
   0  14  10   -5.98   15.24   0
  14   0 -11   13.41   15.29   0
 -14   0  11    5.93   15.68   0
  12   0 -11    8.37   13.09   0
 -12   0  11    4.92   13.51   0
  10   0 -11   -1.50    7.61   0
 -10   0  11   -6.40   10.87   0
   8   0 -11  -15.14    8.02   0
  -8   0  11    5.85   11.32   0
   6   0 -11   -2.71   11.49   0
  -6   0  11   -6.62    8.25   0
   4   0 -11   10.56   11.24   0
  -4   0  11    0.61   10.50   0
   2   0 -11    0.70   11.29   0
  -2   0  11    2.62    6.39   0
   0   0 -11   -1.35   11.24   0
   0   0  11    6.44   11.42   0
  -2   0 -11   -2.89   11.12   0
   2   0  11   -7.73   11.52   0
  -4   0 -11   -5.24   13.05   0
   4   0  11   -0.45   13.25   0
 -15  -1  11  683.33   18.67   0
  15   1 -11  669.01   18.05   0
 -15   1  11  626.53   14.56   0
  15  -1 -11  602.26   18.53   0
  13   1 -11  171.49   13.59   0
 -13  -1  11  174.07   14.10   0
  13  -1 -11  173.30   13.71   0
 -13   1  11  159.00   10.23   0
  11  -1 -11   77.30   13.54   0
 -11  -1  11   90.23   13.75   0
  11   1 -11   65.36   13.68   0
 -11   1  11   94.65   12.39   0
   9   1 -11 1406.39   16.42   0
   9  -1 -11 1433.50   16.32   0
  -9  -1  11 1392.50   14.06   0
  -9   1  11 1473.21   16.46   0
   7   1 -11  742.77   14.33   0
   7  -1 -11  761.75   14.25   0
  -7  -1  11  741.28   11.72   0
  -7   1  11  778.26   14.52   0
   5   1 -11    8.35   11.60   0
   5  -1 -11   36.22   11.45   0
  -5  -1  11   30.68   11.61   0
  -5   1  11   16.57    8.23   0
   3   1 -11  892.22   12.81   0
   3  -1 -11  923.31   15.18   0
  -3  -1  11  836.65   12.02   0
  -3   1  11  859.49   13.79   0
   1   1 -11   29.53   11.54   0
  -1  -1  11   36.27    8.36   0
   1  -1 -11   26.15    8.34   0
  -1   1  11   39.93    8.31   0
  -1  -1 -11   69.25   11.34   0
   1  -1  11   62.78   11.96   0
  -1   1 -11   79.17   11.68   0
   1   1  11   80.37   11.66   0
  -3   1 -11  917.77   17.32   0
   3  -1  11 1000.87   20.50   0
   3   1  11 1036.96   20.02   0
  -3  -1 -11  951.39   17.11   0
   5   1  11   46.84   15.71   0
  14   2 -11   30.21   15.62   0
 -14   2  11   24.48   15.86   0
  14  -2 -11   24.83   15.56   0
 -14  -2  11   62.49   16.07   0
  12   2 -11  195.23   10.12   0
 -12  -2  11  193.90   14.24   0
  12  -2 -11  206.08   13.88   0
 -12   2  11  194.38   10.23   0
  10   2 -11  741.92   11.23   0
 -10  -2  11  752.11   14.10   0
  10  -2 -11  687.71   11.14   0
 -10   2  11  763.93   14.05   0
   8   2 -11  156.24   11.83   0
  -8  -2  11  158.37   12.21   0
   8  -2 -11  135.21   11.74   0
  -8   2  11  161.75   12.01   0
   6   2 -11 1118.47   15.64   0
  -6  -2  11 1155.91   15.94   0
   6  -2 -11 1076.02   15.49   0
  -6   2  11 1138.51   15.80   0
   4   2 -11  876.22   15.28   0
  -4  -2  11  923.17   15.55   0
   4  -2 -11  880.42   15.00   0
  -4   2  11  898.41   12.69   0
   2   2 -11  344.23   13.05   0
  -2  -2  11  369.98   13.42   0
   2  -2 -11  347.38   13.06   0
  -2   2  11  352.54   13.25   0
   0  -2 -11  129.05    8.85   0
   0   2 -11  142.21   12.16   0
   0  -2  11  143.19   12.27   0
   0   2  11  137.03    9.24   0
   2  -2  11  405.43   14.45   0
  -2   2 -11  381.22   16.06   0
  -2  -2 -11  398.01   13.21   0
   2   2  11  421.16   14.12   0
   4  -2  11   96.64   15.85   0
  -4   2 -11   94.64   14.10   0
   4   2  11  107.77   14.21   0
  -4  -2 -11  120.76   10.30   0
   6   2  11   15.32   18.36   0
  13   3 -11  255.81   10.67   0
 -13  -3  11  278.25   11.11   0
 -13   3  11  278.60   14.16   0
  13  -3 -11  265.23   14.09   0
  11   3 -11  691.18   16.00   0
 -11  -3  11  651.54   12.46   0
  11  -3 -11  653.58   15.44   0
 -11   3  11  675.41   15.96   0
  -9  -3  11    4.26    8.07   0
   9  -3 -11  -10.55   11.03   0
  -9   3  11   -1.46   11.10   0
   9   3 -11   25.17   11.00   0
  -7  -3  11   56.33   11.90   0
   7  -3 -11   56.92    8.28   0
  -7   3  11   39.74   11.79   0
   7   3 -11   67.50    8.33   0
  -5  -3  11  447.39   13.36   0
   5  -3 -11  440.39   13.35   0
   5   3 -11  440.15   13.42   0
  -5   3  11  444.02   13.46   0
  -3   3  11  122.32   12.01   0
  -3  -3  11  108.40   12.37   0
   3  -3 -11  118.85   11.66   0
   3   3 -11  130.45   12.04   0
   1   3 -11  506.53   11.34   0
  -1   3  11  558.64   13.99   0
   1  -3 -11  533.42   13.77   0
  -1  -3  11  521.41   14.42   0
   1   3  11  399.04   13.63   0
  -1   3 -11  400.50   13.94   0
   1  -3  11  393.27   14.24   0
  -1  -3 -11  393.81   13.02   0
   3   3  11    1.97   10.83   0
   3  -3  11    6.38   13.01   0
  -3   3 -11    2.32   11.57   0
  -3  -3 -11   10.35   10.46   0
   5   3  11   27.59   16.31   0
   7   3  11  219.13   22.49   0
  14   4 -11   21.96   15.42   0
 -14  -4  11   31.93   11.39   0
 -14   4  11   20.37   15.61   0
  14  -4 -11   35.64   11.18   0
 -12  -4  11   44.70   13.70   0
 -12   4  11   85.33   13.27   0
  12  -4 -11   47.83   13.18   0
  12   4 -11   71.45   13.21   0
 -10  -4  11  104.05    8.23   0
  10  -4 -11   78.83   11.22   0
 -10   4  11   95.34   11.20   0
  10   4 -11  105.26    8.31   0
  -8  -4  11  176.24   12.18   0
   8  -4 -11  173.63   11.66   0
   8   4 -11  170.45   12.04   0
  -8   4  11  195.98    8.85   0
  -6   4  11  326.50   10.11   0
  -6  -4  11  331.68   12.95   0
   6  -4 -11  316.75   12.73   0
   6   4 -11  324.61   12.82   0
  -4   4  11  342.35    9.85   0
  -4  -4  11  332.10   10.10   0
   4   4 -11  313.73   13.13   0
   4  -4 -11  330.00    9.81   0
  -2   4  11  373.99   10.28   0
   2  -4 -11  380.66   12.91   0
  -2  -4  11  434.53   13.73   0
   2   4 -11  353.83   10.49   0
   0  -4  11   97.21   12.23   0
   0   4  11   81.69   11.69   0
   0  -4 -11   89.71   11.32   0
   0   4 -11   94.42   11.88   0
  -2   4 -11   95.65   11.62   0
   2   4  11   79.66   11.31   0
  -2  -4 -11   92.44   11.09   0
   2  -4  11   87.28   11.46   0
   4   4  11    1.06   10.59   0
  -4   4 -11    4.84   11.37   0
   6   4  11    0.81   15.90   0
   8   4  11   15.39   24.31   0
   8   4  11   17.67   23.21   0
  13  -5 -11    0.74   15.30   0
 -13  -5  11  -28.06   11.59   0
 -13   5  11    4.84   15.54   0
  13   5 -11   17.94   15.54   0
 -11  -5  11 1112.82   17.58   0
 -11   5  11 1035.13   14.17   0
  11   5 -11 1110.48   16.98   0
  11  -5 -11 1044.80   17.15   0
  -9  -5  11   54.51   11.44   0
   9   5 -11   63.65    8.02   0
  -9   5  11   61.44    8.20   0
   9  -5 -11   62.50   10.83   0
  -7   5  11   95.39   11.51   0
  -7  -5  11   97.69   11.84   0
   7   5 -11   82.38    8.53   0
   7  -5 -11   74.78   11.24   0
   5  -5 -11 1626.74   17.06   0
  -5   5  11 1599.54   14.70   0
  -5  -5  11 1673.42   18.05   0
   5   5 -11 1581.20   15.29   0
  -3   5  11   28.34    8.08   0
  -3  -5  11   42.95    8.49   0
   3  -5 -11   43.70   11.09   0
   3   5 -11   45.39   11.61   0
  -1  -5  11  107.62   12.10   0
  -1   5  11   87.78   11.59   0
   1  -5 -11  114.39   11.51   0
   1   5 -11  105.25   12.01   0
  -1  -5 -11 1241.83   16.14   0
   1   5  11 1192.24   16.47   0
  -1   5 -11 1109.00   17.61   0
  -3   5 -11   54.43   12.16   0
   3   5  11   58.88   10.84   0
  -3  -5 -11   67.40   10.97   0
   5   5  11  235.33   14.45   0
  -5   5 -11  216.01   21.30   0
  -5   5 -11  249.87   22.95   0
   7   5  11  230.58   17.13   0
  14  -6 -11   10.17   15.22   0
 -14  -6  11   36.08   15.39   0
 -14   6  11   15.14   11.00   0
  14   6 -11   36.78   16.73   0
  12  -6 -11   10.44    8.91   0
 -12  -6  11    9.87   12.98   0
 -12   6  11    4.91    9.00   0
  12   6 -11    9.95    9.30   0
  10  -6 -11  409.80   14.50   0
 -10  -6  11  445.77   11.59   0
  10   6 -11  449.82   14.92   0
 -10   6  11  445.37   15.16   0
  -8   6  11   60.66    7.89   0
   8  -6 -11   46.59   10.74   0
  -8  -6  11   64.97   11.26   0
   8   6 -11   49.38   11.23   0
  -6   6  11  105.20   11.34   0
  -6  -6  11  106.86   11.85   0
   6  -6 -11  121.25   11.16   0
   6   6 -11  107.89   11.76   0
  -4  -6  11  877.80   15.03   0
  -4   6  11  848.11   14.60   0
   4  -6 -11  831.66   14.31   0
   4   6 -11  820.24   12.46   0
  -2  -6  11   70.20   11.72   0
  -2   6  11   77.48   11.42   0
   2  -6 -11   95.41   11.13   0
   2   6 -11   93.58   11.77   0
   0  -6 -11   41.62   11.08   0
   0   6  11   38.50   10.91   0
   0   6 -11   44.47   11.38   0
   2   6  11  242.10   12.09   0
  -2  -6 -11  256.81    9.23   0
  -2   6 -11  243.15   14.69   0
  -4   6 -11   16.83   14.40   0
   4   6  11    8.77   12.85   0
   6   6  11   12.10   12.65   0
   8   6  11    3.50   18.19   0
   8   6  11    4.78   14.88   0
  13  -7 -11   29.68   10.85   0
 -13   7  11   35.62   15.45   0
  13   7 -11    8.76   15.68   0
 -11  -7  11  115.49    9.95   0
  11  -7 -11  116.79    9.63   0
  11   7 -11  121.48   13.50   0
 -11   7  11  108.51   10.13   0
  -9   7  11   35.44   13.17   0
  -9  -7  11   35.25   13.55   0
   9  -7 -11   31.36    9.27   0
   9   7 -11   34.45    9.65   0
  -7   7  11   67.60    8.01   0
  -7  -7  11   58.79    8.21   0
   7  -7 -11   70.05   10.85   0
   7   7 -11   87.09   11.05   0
  -5  -7  11  447.92   10.29   0
  -5   7  11  486.24   12.79   0
   5  -7 -11  470.77   10.16   0
   5   7 -11  490.75   10.56   0
  -3   7  11   18.03   10.75   0
   3   7 -11    0.52   11.36   0
   3  -7 -11   10.39   10.82   0
   1  -7 -11  284.10   12.16   0
  -1   7  11  281.35   11.95   0
   1   7 -11  274.34   12.43   0
  -1  -7 -11  378.29   12.37   0
   1   7  11  335.42   12.31   0
  -1   7 -11  351.10   13.10   0
   3   7  11   54.46    9.30   0
  -3   7 -11   55.78   14.99   0
  -5   7 -11  118.08   17.76   0
  -5   7 -11  155.31   17.52   0
   5   7  11  139.99   13.45   0
   7   7  11   71.39   15.20   0
  12  -8 -11  167.07   16.06   0
  12   8 -11  127.00   11.86   0
 -12   8  11  126.64   16.33   0
 -10   8  11  312.16   10.66   0
  10  -8 -11  297.06   10.74   0
  10   8 -11  302.73   14.34   0
  -8   8  11   55.56   13.16   0
   8  -8 -11   46.01    9.35   0
   8   8 -11   49.17   13.36   0
  -6   8  11   85.20    8.14   0
   6   8 -11   86.69    8.09   0
   6  -8 -11   89.79    8.07   0
  -4   8  11  889.17   14.17   0
   4   8 -11  891.35   14.77   0
   4  -8 -11  935.45   14.30   0
   2  -8 -11   62.10   10.91   0
  -2   8  11   53.07    7.93   0
   2   8 -11   42.15   11.23   0
   0  -8 -11   40.05   10.71   0
   0   8  11   42.28   10.74   0
   0   8 -11   41.41   11.00   0
   2   8  11  150.93   13.67   0
  -2   8 -11  124.75   16.94   0
   4   8  11   35.67   12.73   0
  -4   8 -11   22.22   14.62   0
  -6   8 -11    0.30   23.74   0
  -6   8 -11    6.86   23.69   0
   6   8  11   -7.87   15.20   0
 -11   9  11   97.91   11.22   0
  11   9 -11   73.00   11.33   0
  11  -9 -11   53.75   15.58   0
  -9   9  11  367.33   11.09   0
   9   9 -11  376.96   14.44   0
   9  -9 -11  378.05   14.50   0
  -7   9  11  189.70   13.45   0
   7   9 -11  206.56   13.57   0
   7  -9 -11  168.20   10.02   0
   5  -9 -11   44.23   13.06   0
  -5   9  11   34.64   13.03   0
   5   9 -11   37.02    9.59   0
  -3   9  11  734.28   13.55   0
   3   9 -11  766.31   13.10   0
   3  -9 -11  755.81   11.31   0
   1  -9 -11  150.64   13.63   0
  -1   9  11  174.11   13.64   0
   1   9 -11  167.97   14.09   0
  -1  -9 -11   26.42   12.87   0
   1   9  11   28.95   13.03   0
  -1   9 -11   29.10    9.42   0
   3   9  11  615.20   12.45   0
  -3   9 -11  590.78   15.91   0
   5   9  11   74.42   15.37   0
  -5   9 -11   74.51   17.56   0
  -5   9 -11   66.48   17.73   0
  10 -10 -11  -25.33   15.61   0
 -10  10  11   -5.74   10.89   0
  10  10 -11   24.65   15.58   0
   8 -10 -11   59.63   12.92   0
  -8  10  11   45.73    9.33   0
   8  10 -11   58.29    9.29   0
  -6  10  11   -6.47    9.18   0
   6 -10 -11    1.06   13.08   0
   6  10 -11   23.66   13.09   0
  -4  10  11   22.30   12.85   0
   4  10 -11   37.71   13.10   0
   4 -10 -11   19.24   13.16   0
   2  10 -11   11.89   13.14   0
  -2  10  11   12.31   12.82   0
   2 -10 -11    2.73   13.08   0
   0 -10 -11   33.96   13.09   0
   0  10 -11   23.73    9.57   0
   0  10  11   29.21   13.07   0
  -2  10 -11   16.96   13.20   0
   2  10  11   26.57   12.78   0
  -4  10 -11    7.24   13.89   0
   4  10  11  -16.07   15.34   0
  -4  10 -11    8.27   14.18   0
  -9  11  11  335.11   16.35   0
   9 -11 -11  353.79   12.05   0
   9  11 -11  306.73   12.52   0
  -7  11  11   16.70    9.14   0
   7  11 -11   33.85   14.27   0
   7 -11 -11   49.36   14.20   0
  -5  11  11   37.02   12.74   0
   5  11 -11   32.50   13.11   0
   5 -11 -11   35.17   12.85   0
   3  11 -11  543.72   15.21   0
  -3  11  11  512.02   14.63   0
   3 -11 -11  559.87   14.95   0
   1 -11 -11  207.37   13.60   0
   1  11 -11  172.46   14.21   0
  -1  11  11  135.27   13.63   0
  -1  11 -11    0.92   13.13   0
   1  11  11    4.19   12.72   0
  -3  11 -11  187.55   16.06   0
   3  11  11  169.90   11.81   0
   8 -12 -11    9.90   10.64   0
  -8  12  11    0.89   15.19   0
   8  12 -11   23.13   15.30   0
  -6  12  11  101.22   15.37   0
   6 -12 -11   99.49   11.41   0
   6  12 -11  101.82   11.44   0
   4 -12 -11  421.12   12.74   0
  -4  12  11  367.55   15.58   0
   4  12 -11  355.96   17.26   0
   2 -12 -11  101.12   11.44   0
   2  12 -11   79.97   14.90   0
  -2  12  11  100.54   11.32   0
   0  12 -11   76.73   16.18   0
   0  12  11   60.05   15.57   0
  -2  12 -11   53.81   15.90   0
   2  12  11   68.99   15.62   0
   7 -13 -11  158.64   15.91   0
  -7  13  11  109.21   15.58   0
   7  13 -11   80.32   11.58   0
  -5  13  11   80.89   15.42   0
   5  13 -11   79.25   11.45   0
   5 -13 -11   77.39   15.79   0
   3  13 -11   15.63   10.85   0
  -3  13  11  -20.51   15.22   0
   1  13 -11   25.23   11.08   0
  -1  13  11   13.13   10.79   0
  -1  13 -11   88.17   16.20   0
   1  13  11  114.30   15.50   0
  14   0 -12   22.72   15.35   0
 -14   0  12   -2.00   11.28   0
  12   0 -12 1324.03   17.59   0
 -12   0  12 1213.74   14.92   0
  10   0 -12   13.63   10.82   0
 -10   0  12   15.60   11.07   0
   8   0 -12   58.60   11.19   0
  -8   0  12   64.53   11.39   0
   6   0 -12 2764.35   18.25   0
  -6   0  12 2726.98   18.30   0
   4   0 -12 1059.99   15.62   0
  -4   0  12 1072.30   13.46   0
   2   0 -12  258.32    9.81   0
  -2   0  12  275.28   12.86   0
   0   0  12 1058.56   16.83   0
   0   0 -12 1032.76   16.45   0
  -2   0 -12  147.55   11.70   0
   2   0  12  153.53   12.41   0
  -4   0 -12    1.76   13.26   0
   4   0  12    4.87   15.54   0
  13   1 -12  255.72   13.86   0
 -13  -1  12  241.69   14.34   0
  13  -1 -12  244.86   13.83   0
 -13   1  12  257.27   14.11   0
  11   1 -12  282.37   10.46   0
  11  -1 -12  279.75   14.06   0
 -11  -1  12  281.63   14.42   0
 -11   1  12  280.31   14.44   0
   9   1 -12   45.78   10.89   0
   9  -1 -12   23.45   10.86   0
  -9  -1  12   31.96    7.99   0
  -9   1  12   22.30    8.02   0
   7   1 -12   18.93   11.31   0
   7  -1 -12   24.39   11.17   0
  -7  -1  12   29.92   11.35   0
  -7   1  12   16.35   11.40   0
   5   1 -12   59.68   11.59   0
   5  -1 -12   74.78   11.48   0
  -5  -1  12   64.22   11.74   0
  -5   1  12   73.64   11.78   0
   3   1 -12    7.17   11.41   0
   3  -1 -12   21.13   11.35   0
  -3  -1  12    2.04    8.34   0
  -3   1  12   -5.22   11.64   0
   1   1 -12  450.79   13.53   0
  -1  -1  12  438.74   13.69   0
   1  -1 -12  444.46   13.56   0
  -1   1  12  481.80   13.95   0
  -1  -1 -12  133.12   11.70   0
   1  -1  12  138.08   12.15   0
  -1   1 -12  119.11   11.82   0
   1   1  12  126.61   12.16   0
  -3   1 -12   33.21    9.58   0
   3  -1  12   51.53   11.32   0
   3   1  12   42.15   11.18   0
  -3  -1 -12   40.64   12.14   0
   5   1  12   78.83   19.66   0
  14   2 -12   41.96   15.40   0
 -14  -2  12   56.51   15.93   0
 -14   2  12   59.37   15.76   0
  14  -2 -12   52.67   15.40   0
  12   2 -12  347.81   14.44   0
 -12  -2  12  355.59   11.27   0
  12  -2 -12  330.07   11.06   0
 -12   2  12  326.19   11.23   0
  10   2 -12    4.34   10.55   0
 -10  -2  12   -0.71   10.85   0
  10  -2 -12   -3.44   10.66   0
 -10   2  12    0.67    7.70   0
   8   2 -12   -3.46   11.01   0
  -8  -2  12    2.41   11.19   0
   8  -2 -12   -7.97   10.94   0
  -8   2  12   11.57   11.14   0
   6   2 -12  215.07    9.38   0
  -6  -2  12  228.63   12.45   0
   6  -2 -12  220.29   12.22   0
  -6   2  12  237.69   12.35   0
   4   2 -12  108.56   11.73   0
  -4  -2  12  101.67    8.76   0
   4  -2 -12   88.98   11.73   0
  -4   2  12  100.54    8.74   0
   2   2 -12    7.63    7.86   0
  -2  -2  12   14.64    8.06   0
   2  -2 -12    6.50    8.03   0
  -2   2  12   -8.41   11.43   0
   0  -2 -12  123.45   11.59   0
   0   2 -12  123.76   11.92   0
   0  -2  12  134.36   12.21   0
   0   2  12  120.35   12.03   0
   2  -2  12   44.87   13.89   0
  -2   2 -12   47.11   10.96   0
  -2  -2 -12   45.78   10.69   0
   2   2  12   43.29   11.32   0
   4  -2  12   17.58   18.26   0
  -4   2 -12   12.36   14.11   0
  -4  -2 -12   13.98   14.24   0
   4   2  12   25.60   13.56   0
   6   2  12   85.93   16.87   0
  13   3 -12  387.62   16.96   0
 -13  -3  12  452.31   13.21   0
 -13   3  12  432.77   17.11   0
  13  -3 -12  433.47   17.11   0
  11   3 -12  939.50   13.52   0
 -11  -3  12 1007.48   17.24   0
  11  -3 -12  941.88   16.55   0
 -11   3  12  975.56   16.67   0
   9   3 -12   29.85    8.02   0
  -9  -3  12   34.77   11.23   0
   9  -3 -12   30.49    7.76   0
  -9   3  12   22.27   11.10   0
  -7  -3  12  601.85   13.72   0
   7  -3 -12  518.48   10.51   0
  -7   3  12  590.59   13.58   0
   7   3 -12  626.80   13.71   0
  -5  -3  12 1030.46   15.56   0
   5  -3 -12  982.17   15.13   0
  -5   3  12 1043.88   15.39   0
   5   3 -12  994.42   15.39   0
   3   3 -12    4.49   11.26   0
  -3  -3  12   -3.74   11.70   0
   3  -3 -12    2.34   11.28   0
  -3   3  12    2.24    8.16   0
   1   3 -12  618.06   14.46   0
   1  -3 -12  581.90   13.86   0
  -1  -3  12  627.86   14.75   0
  -1   3  12  679.69   14.36   0
  -1   3 -12   58.50   11.25   0
   1  -3  12   74.50   11.66   0
  -1  -3 -12   56.91   10.84   0
   1   3  12   72.25   11.38   0
   3  -3  12   -3.59   12.89   0
  -3   3 -12    4.43   11.34   0
  -3  -3 -12   -6.17   10.29   0
   3   3  12   12.62   10.76   0
   5   3  12  289.65   17.98   0
   7   3  12   39.94   23.65   0
  14   4 -12  214.00   16.22   0
 -14  -4  12  231.08   12.44   0
 -14   4  12  203.58   12.09   0
  14  -4 -12  203.78   16.31   0
  12   4 -12  198.98   10.08   0
 -12  -4  12  210.52   14.17   0
 -12   4  12  209.44   10.33   0
  12  -4 -12  188.67   13.75   0
 -10  -4  12  414.52   15.08   0
 -10   4  12  417.74   14.78   0
  10  -4 -12  345.58   11.00   0
  10   4 -12  359.16   14.90   0
  -8  -4  12  602.42   13.50   0
   8  -4 -12  532.38   10.54   0
  -8   4  12  571.11   13.33   0
   8   4 -12  538.18   10.65   0
  -6  -4  12  256.09   12.54   0
   6  -4 -12  209.06    8.99   0
   6   4 -12  241.54   12.22   0
  -6   4  12  237.20    9.42   0
  -4   4  12  755.95   14.33   0
  -4  -4  12  735.26   14.68   0
   4   4 -12  753.08   14.63   0
   4  -4 -12  710.10   14.18   0
  -2   4  12  632.92   11.55   0
   2  -4 -12  614.44   11.10   0
  -2  -4  12  657.47   14.94   0
   2   4 -12  645.30   14.50   0
   0   4 -12  120.65   11.66   0
   0   4  12  131.51    8.50   0
   0  -4  12  126.79   12.05   0
   0  -4 -12  123.14   11.15   0
   2   4  12   45.18   11.16   0
   2  -4  12   49.02   11.11   0
  -2   4 -12   53.29   10.76   0
  -2  -4 -12   71.44   10.68   0
   4   4  12  196.08   14.39   0
  -4   4 -12  179.53   16.08   0
   6   4  12   18.38   15.68   0
  13  -5 -12   69.46   10.97   0
 -13  -5  12   38.23   16.42   0
 -13   5  12   50.58   15.77   0
  13   5 -12   85.70   15.57   0
 -11  -5  12  120.71   10.25   0
 -11   5  12  109.73   13.68   0
  11   5 -12  124.12   13.79   0
  11  -5 -12  132.08   13.58   0
  -9  -5  12   -3.24   13.77   0
   9   5 -12   -0.13   13.55   0
  -9   5  12   -7.85   13.50   0
   9  -5 -12   23.12   13.24   0
  -7   5  12    3.03   11.36   0
  -7  -5  12    3.73   11.32   0
   7   5 -12    3.01   11.08   0
   7  -5 -12   18.42   10.97   0
  -5   5  12   -6.04   11.12   0
   5  -5 -12   27.63   10.88   0
  -5  -5  12   12.52    8.03   0
   5   5 -12   -3.53   11.29   0
  -3   5  12   24.58    7.83   0
  -3  -5  12   22.95   11.47   0
   3  -5 -12   12.68    7.70   0
   3   5 -12   10.52    8.21   0
  -1   5  12    6.68   10.73   0
  -1  -5  12    4.99   11.22   0
   1  -5 -12   -2.70   10.42   0
   1   5 -12  -18.81   11.28   0
  -1   5 -12   18.66   10.96   0
   1   5  12   27.96    7.85   0
  -1  -5 -12   23.18   10.66   0
   3   5  12    2.74   12.93   0
  -3   5 -12   20.92   11.77   0
  -3  -5 -12   18.66   12.71   0
  -5   5 -12    5.46   19.75   0
   5   5  12   -0.76   12.73   0
  -5   5 -12    5.46   20.01   0
   7   5  12   31.10   15.64   0
  12  -6 -12   43.29   16.06   0
 -12  -6  12  130.08   11.56   0
 -12   6  12   92.37   15.93   0
  12   6 -12  121.42   11.55   0
  10  -6 -12  548.61   11.89   0
 -10  -6  12  583.09   12.31   0
  10   6 -12  587.98   15.42   0
 -10   6  12  629.91   15.60   0
  -8   6  12  634.99   14.78   0
   8  -6 -12  636.54   15.57   0
  -8  -6  12  691.88   15.29   0
   8   6 -12  631.35   15.82   0
  -6   6  12  239.85    9.12   0
   6  -6 -12  239.59   11.68   0
  -6  -6  12  266.31   12.39   0
   6   6 -12  244.59    9.16   0
  -4   6  12  427.88   10.03   0
  -4  -6  12  428.02   10.42   0
   4  -6 -12  434.09   12.89   0
   4   6 -12  466.61   13.13   0
  -2  -6  12  571.06   13.75   0
  -2   6  12  553.16   10.68   0
   2  -6 -12  552.93   13.00   0
   2   6 -12  525.83   11.17   0
   0  -6 -12    8.48    7.46   0
   0   6  12    5.81   10.65   0
   0   6 -12    7.61   10.97   0
   2   6  12  126.93    9.87   0
  -2  -6 -12  122.64   13.52   0
  -2   6 -12  127.37   13.83   0
   4   6  12  219.81   14.06   0
  -4   6 -12  215.53   16.12   0
   6   6  12   12.49   15.20   0
  13  -7 -12  329.38   17.02   0
 -13   7  12  345.26   17.26   0
  13   7 -12  334.57   17.30   0
 -11  -7  12  373.32   11.42   0
  11  -7 -12  376.17   15.82   0
  11   7 -12  424.20   15.81   0
 -11   7  12  384.86   11.50   0
  -9   7  12   33.79   13.01   0
  -9  -7  12  -11.39   13.71   0
   9  -7 -12   17.88   12.72   0
   9   7 -12   -7.10   13.14   0
  -7   7  12  675.19   12.16   0
  -7  -7  12  679.19   12.28   0
   7  -7 -12  620.59   12.17   0
   7   7 -12  695.70   16.10   0
  -5  -7  12  288.99    9.21   0
  -5   7  12  263.94    9.14   0
   5  -7 -12  285.41    9.21   0
   5   7 -12  334.34   12.24   0
  -3   7  12   -4.04   10.63   0
   3   7 -12    5.66   10.87   0
  -3  -7  12   -8.27   10.94   0
   3  -7 -12   -5.06   10.61   0
   1  -7 -12  242.33   11.61   0
  -1   7  12  206.92    8.63   0
   1   7 -12  205.48   12.12   0
   1   7  12  291.87   14.29   0
  -1  -7 -12  299.94   14.14   0
  -1   7 -12  274.08   14.78   0
   3   7  12   -3.85   12.47   0
  -3   7 -12    1.72   11.94   0
  -5   7 -12  110.02   20.53   0
   5   7  12  100.35   15.59   0
  -5   7 -12   95.78   20.57   0
  12  -8 -12   62.23   11.34   0
  12   8 -12   80.63   11.55   0
 -12   8  12   72.45   16.05   0
 -10   8  12   31.77   13.46   0
  10  -8 -12   88.21   12.85   0
  10   8 -12   72.32   13.23   0
  -8   8  12   53.37    9.34   0
   8  -8 -12   55.26   12.97   0
   8   8 -12   48.43    9.51   0
  -6   8  12  403.51   14.42   0
   6  -8 -12  426.84   14.26   0
   6   8 -12  399.83   14.82   0
  -4   8  12  144.32   12.40   0
   4   8 -12  163.10   14.17   0
   4  -8 -12  163.61   10.06   0
  -2   8  12   42.96   12.09   0
   2  -8 -12   70.07   13.40   0
   2   8 -12   70.59    9.75   0
   0  -8 -12  268.30   10.68   0
   0   8  12  285.01   13.81   0
   0   8 -12  273.61   14.64   0
   2   8  12   77.70   12.84   0
  -2   8 -12   63.43   13.25   0
  -4   8 -12   48.53   17.69   0
   4   8  12   50.62   15.45   0
   6   8  12   33.47   18.56   0
 -11   9  12  132.53   16.31   0
  11  -9 -12  157.13   15.66   0
  11   9 -12   91.28   16.42   0
  -9   9  12   23.10   13.01   0
   9   9 -12   26.57    9.20   0
   9  -9 -12   25.16    9.04   0
  -7   9  12  134.40   13.65   0
   7   9 -12  154.65   13.70   0
   7  -9 -12  164.69   13.29   0
   5  -9 -12  100.19   13.27   0
  -5   9  12  112.65    9.58   0
   5   9 -12  100.97   13.48   0
  -3   9  12   11.79   12.87   0
   3  -9 -12   10.04   13.02   0
   3   9 -12   -0.33    9.67   0
   1  -9 -12   88.63    9.55   0
  -1   9  12   80.89    9.33   0
   1   9 -12   87.56   13.58   0
   1   9  12   16.54   12.61   0
  -1  -9 -12   11.91   12.72   0
  -1   9 -12   -0.72   13.16   0
   3   9  12   19.00   15.34   0
  -3   9 -12    0.91   14.32   0
  -5   9 -12   30.48   17.61   0
   5   9  12   41.86   15.22   0
  -5   9 -12   32.40   17.00   0
  10 -10 -12    5.59   15.27   0
 -10  10  12    3.84   15.39   0
  10  10 -12   13.70   15.36   0
   8 -10 -12  -19.27   15.41   0
   8  10 -12    4.07   10.99   0
  -8  10  12    9.57   10.87   0
  -6  10  12 1328.68   17.55   0
   6 -10 -12 1379.75   14.68   0
   6  10 -12 1352.73   15.15   0
  -4  10  12    1.97   12.64   0
   4  10 -12    0.88    9.20   0
   4 -10 -12   -8.98    8.97   0
  -2  10  12   24.12   12.59   0
   2 -10 -12   19.62    9.24   0
   2  10 -12   17.90    9.39   0
   0  10  12  528.75   14.78   0
   0  10 -12  487.02   15.59   0
   0 -10 -12  523.82   14.96   0
   2  10  12   14.56   15.18   0
  -2  10 -12    4.42   15.58   0
   4  10  12    5.65   10.43   0
  -4  10 -12    1.85   13.70   0
  -4  10 -12   13.77   14.08   0
  -9  11  12    2.06   10.67   0
   9 -11 -12    8.65   10.93   0
   9  11 -12   23.27   15.24   0
  -7  11  12   47.97   10.88   0
   7 -11 -12   18.78   15.50   0
   7  11 -12   57.85   15.76   0
  -5  11  12    2.00    9.20   0
   5  11 -12   11.38   14.43   0
   5 -11 -12   10.01    9.01   0
  -3  11  12   28.79   12.70   0
   3  11 -12   17.99    9.14   0
   3 -11 -12   -5.68    9.08   0
   1 -11 -12   12.39   11.11   0
  -1  11  12    2.47    9.01   0
   1  11 -12    4.58   14.79   0
   1  11  12  234.62   16.14   0
  -1  11 -12  183.49   16.55   0
   3  11  12   -4.00   15.12   0
  -3  11 -12   11.54   14.29   0
  -8  12  12   27.83   16.38   0
   8  12 -12    0.63   10.97   0
   8 -12 -12  -10.64   16.84   0
   6 -12 -12   83.96   15.72   0
  -6  12  12   64.91   15.85   0
   6  12 -12   61.07   11.77   0
   4 -12 -12   32.70   15.61   0
  -4  12  12   47.89   10.97   0
   4  12 -12   41.40   11.19   0
   2 -12 -12   79.70   15.70   0
  -2  12  12   56.25   10.95   0
   2  12 -12   62.64   15.85   0
   0  12  12   64.03   11.18   0
   0  12 -12   53.24   16.18   0
  -5  13  12  109.47   11.62   0
   5  13 -12  124.14   17.73   0
   5 -13 -12  120.15   11.86   0
  -3  13  12    6.31   15.06   0
   3  13 -12   23.46   15.36   0
  14   0 -13    5.93   10.63   0
 -14   0  13    7.79   15.53   0
  12   0 -13   21.70   12.74   0
 -12   0  13   -9.14   13.11   0
  10   0 -13    3.12   12.97   0
 -10   0  13    2.12   13.45   0
   8   0 -13  -20.05    7.76   0
  -8   0  13  -12.66   11.08   0
   6   0 -13    6.35    7.81   0
  -6   0  13    5.46    7.85   0
   4   0 -13   -9.11   11.23   0
  -4   0  13   -1.22   11.36   0
   2   0 -13   10.66   11.05   0
  -2   0  13   -0.52   11.23   0
   0   0  13  -10.31   11.28   0
   0   0 -13    3.82    7.37   0
  -2   0 -13    4.95   10.01   0
   2   0  13    1.12   10.81   0
   4   0  13   -2.32   16.26   0
  -4   0 -13    3.27   13.80   0
  13   1 -13   95.42   15.74   0
 -13  -1  13   88.87   16.10   0
  13  -1 -13   97.75   15.76   0
 -13   1  13   79.20   16.26   0
  11   1 -13   32.50   13.49   0
  11  -1 -13   48.02   13.02   0
 -11  -1  13   23.12   13.56   0
 -11   1  13   24.00   13.38   0
   9   1 -13  365.98    9.39   0
   9  -1 -13  383.18   12.14   0
  -9  -1  13  394.02   12.50   0
  -9   1  13  417.22   12.50   0
   7   1 -13  108.31   11.50   0
   7  -1 -13  130.14    8.43   0
  -7  -1  13  146.37   11.66   0
  -7   1  13  135.31   11.73   0
   5   1 -13   13.55    8.00   0
   5  -1 -13   29.87    7.86   0
  -5  -1  13   47.84   11.31   0
  -5   1  13   28.36    8.11   0
   3   1 -13  921.43   15.10   0
  -3  -1  13  923.91   15.45   0
   3  -1 -13  863.37   12.56   0
  -3   1  13  977.60   15.49   0
   1   1 -13    9.17   11.02   0
  -1  -1  13    9.56   11.38   0
  -1   1  13   12.05    8.08   0
   1  -1 -13   16.44   10.94   0
  -1  -1 -13  170.10   11.65   0
   1  -1  13  182.28   12.32   0
   1   1  13  201.63   12.19   0
  -1   1 -13  177.40   11.93   0
  -3   1 -13  829.80   17.15   0
   3  -1  13  871.68   19.17   0
   3   1  13  871.00   18.94   0
  -3  -1 -13  884.78   19.13   0
   5   1  13   12.70   16.09   0
  14   2 -13  222.87   16.36   0
 -14  -2  13  226.95   16.96   0
 -14   2  13  199.22   16.83   0
  14  -2 -13  192.57   16.55   0
  12   2 -13   58.97   13.10   0
 -12  -2  13   50.74   13.44   0
  12  -2 -13   45.62   13.23   0
 -12   2  13   68.92   13.40   0
  10   2 -13   49.05   13.34   0
 -10  -2  13   39.59    9.48   0
  10  -2 -13   35.36   13.19   0
 -10   2  13   18.82   13.46   0
   8   2 -13  625.37   13.59   0
  -8  -2  13  701.07   13.99   0
   8  -2 -13  685.40   13.47   0
  -8   2  13  698.18   13.88   0
   6   2 -13  419.11   12.93   0
  -6  -2  13  457.72   10.30   0
   6  -2 -13  431.50   12.88   0
  -6   2  13  438.47   13.27   0
   4   2 -13  776.29   14.46   0
  -4  -2  13  833.33   14.76   0
   4  -2 -13  754.02   11.77   0
  -4   2  13  752.43   11.90   0
   2   2 -13  312.97   12.63   0
  -2  -2  13  308.98   10.06   0
  -2   2  13  322.16   10.06   0
   2  -2 -13  328.58   12.64   0
   0   2 -13   26.04   10.88   0
   0  -2  13   46.52   11.40   0
   0  -2 -13   47.00   10.66   0
   0   2  13   45.31   11.17   0
   2  -2  13   39.30   11.43   0
  -2   2 -13   35.64   10.26   0
   2   2  13   48.80   11.15   0
  -2  -2 -13   40.57   10.44   0
   4  -2  13   79.66   16.50   0
  -4   2 -13   78.75   14.66   0
   4   2  13   95.57   16.73   0
  -4  -2 -13  102.82   12.20   0
   6   2  13   45.80   24.31   0
  13   3 -13   78.16   16.04   0
 -13  -3  13  100.70   16.43   0
 -13   3  13   94.37   16.22   0
  13  -3 -13   94.50   16.03   0
  11   3 -13   -4.94   13.28   0
 -11  -3  13   37.30    9.54   0
  11  -3 -13   23.13    9.46   0
 -11   3  13   32.39   13.39   0
   9   3 -13   -2.31    9.37   0
  -9  -3  13   -2.13   13.71   0
   9  -3 -13  -18.82   13.30   0
  -9   3  13   16.97   13.51   0
   7   3 -13  405.47    9.91   0
  -7  -3  13  434.84   12.90   0
   7  -3 -13  410.41   12.48   0
  -7   3  13  429.21   12.93   0
   5   3 -13  171.90   11.80   0
  -5  -3  13  170.00    9.04   0
   5  -3 -13  159.00    8.95   0
  -5   3  13  165.67   11.92   0
   3   3 -13   -2.78    7.72   0
  -3  -3  13   -2.40    7.92   0
  -3   3  13    6.51   11.19   0
   3  -3 -13    7.68   10.80   0
   1   3 -13  198.81   11.80   0
   1  -3 -13  188.14   11.67   0
  -1  -3  13  200.18   12.31   0
  -1   3  13  211.40   12.12   0
   1  -3  13  117.51   11.95   0
  -1   3 -13  127.99   11.39   0
  -1  -3 -13  125.09   10.98   0
   1   3  13  144.42   11.48   0
   3  -3  13   20.89   13.02   0
  -3   3 -13   20.19   14.43   0
   3   3  13   29.99   13.17   0
  -3  -3 -13   39.83   12.00   0
   5   3  13  393.45   18.84   0
   7   3  13   34.32   32.91   0
  12   4 -13   59.23   14.47   0
 -12  -4  13   32.59   14.94   0
 -12   4  13   36.52   14.63   0
  12  -4 -13   30.60   11.19   0
  10   4 -13  112.97   14.00   0
 -10  -4  13  108.30   14.08   0
 -10   4  13  125.72   13.93   0
  10  -4 -13   99.21    9.77   0
  -8  -4  13   87.63    8.26   0
   8  -4 -13   82.72   11.16   0
  -8   4  13   74.97    8.17   0
   8   4 -13   90.91   11.36   0
  -6  -4  13   80.60   11.71   0
   6  -4 -13  100.17   11.14   0
  -6   4  13   88.60    8.32   0
   6   4 -13   73.48   11.48   0
   4  -4 -13   55.06    7.90   0
  -4  -4  13   51.85    8.29   0
   4   4 -13   50.54    8.07   0
  -4   4  13   37.59    8.30   0
  -2   4  13   98.77    8.46   0
   2   4 -13  118.09   11.66   0
   2  -4 -13  134.01   11.13   0
  -2  -4  13  124.42   11.95   0
   0   4  13  344.49   12.30   0
   0   4 -13  313.73   12.70   0
   0  -4  13  342.97   13.18   0
   0  -4 -13  332.77   12.04   0
   2   4  13  268.89   14.41   0
   2  -4  13  259.69   14.64   0
  -2   4 -13  251.10   13.88   0
  -2  -4 -13  289.41   14.04   0
   4   4  13  128.70   14.06   0
  -4   4 -13  117.94   15.50   0
   6   4  13   10.03   18.78   0
  13   5 -13  616.74   17.99   0
 -13  -5  13  619.12   14.42   0
 -13   5  13  656.09   17.88   0
  13  -5 -13  616.21   17.79   0
 -11  -5  13  111.80   10.24   0
 -11   5  13  105.93   13.80   0
  11  -5 -13  132.26   13.55   0
  11   5 -13  118.46   13.68   0
  -9  -5  13    2.34   13.86   0
  -9   5  13   28.02   13.56   0
   9   5 -13   -7.17    9.78   0
   9  -5 -13   37.52   13.13   0
   7  -5 -13  522.85   10.33   0
  -7  -5  13  570.17   13.38   0
   7   5 -13  550.92   13.46   0
  -7   5  13  562.57   13.46   0
  -5   5  13  186.48   11.62   0
   5  -5 -13  166.39    8.35   0
  -5  -5  13  164.30   11.98   0
   5   5 -13  164.98   11.88   0
  -3   5  13   52.25    7.93   0
  -3  -5  13   46.12   11.63   0
   3  -5 -13   40.50   10.85   0
   3   5 -13   41.89   11.34   0
  -1   5  13  680.10   13.79   0
  -1  -5  13  724.87   14.75   0
   1  -5 -13  659.08   13.58   0
   1   5 -13  662.59   14.44   0
   1   5  13   48.74   13.25   0
  -1   5 -13   56.68   16.27   0
  -1  -5 -13   42.96   12.98   0
   3   5  13   80.99   13.11   0
  -3   5 -13   69.85   14.74   0
  -3  -5 -13   93.02   12.91   0
   5   5  13  398.57   21.05   0
  -5   5 -13  362.48   34.99   0
  -5   5 -13  416.14   36.85   0
  12  -6 -13   13.32   15.20   0
 -12  -6  13   -4.47   16.18   0
 -12   6  13   19.01   15.82   0
  12   6 -13   21.60   11.45   0
  10  -6 -13   28.18    9.30   0
 -10  -6  13   33.78    9.80   0
  10   6 -13   46.14    9.50   0
 -10   6  13   43.92    9.55   0
   8  -6 -13  409.92   14.53   0
  -8  -6  13  476.15   11.65   0
   8   6 -13  433.06   11.41   0
  -8   6  13  461.90   14.82   0
  -6   6  13   43.36    7.80   0
  -6  -6  13   38.58    7.96   0
   6  -6 -13   22.27    7.74   0
   6   6 -13   30.74    8.00   0
  -4   6  13   36.73   10.57   0
  -4  -6  13    7.70   11.18   0
   4  -6 -13   25.92   10.68   0
   4   6 -13   20.14   10.99   0
  -2   6  13  388.65   12.42   0
  -2  -6  13  372.23   10.05   0
   2  -6 -13  353.45    9.57   0
   2   6 -13  340.94   12.88   0
   0   6  13    9.99   13.10   0
   0  -6 -13    4.57   12.63   0
   0   6 -13    0.62   13.62   0
  -2   6 -13    3.28   11.76   0
   2   6  13   21.56   12.65   0
  -2  -6 -13   -0.77   12.71   0
   4   6  13  102.09   13.31   0
  -4   6 -13   93.28   16.10   0
   6   6  13   -7.87   15.23   0
 -11  -7  13   22.81   11.38   0
  11  -7 -13   33.30   11.15   0
  11   7 -13   57.47   15.88   0
 -11   7  13   43.52   11.28   0
  -9   7  13   27.59   13.14   0
  -9  -7  13   17.77   13.47   0
   9  -7 -13    7.89   12.90   0
   9   7 -13   -9.65   13.15   0
  -7   7  13  248.33   13.91   0
  -7  -7  13  224.65   14.45   0
   7  -7 -13  224.45   10.23   0
   7   7 -13  257.21   14.07   0
  -5   7  13   90.37   13.40   0
  -5  -7  13   83.41   13.74   0
   5  -7 -13   90.81    9.64   0
   5   7 -13   84.63    9.79   0
  -3   7  13   42.73   13.38   0
  -3  -7  13   64.87   13.57   0
   3   7 -13   40.98   13.68   0
   3  -7 -13   44.76   13.24   0
  -1   7  13  306.85   14.24   0
   1  -7 -13  297.85   13.99   0
   1   7 -13  276.79   11.12   0
   1   7  13   77.52   13.32   0
  -1  -7 -13  101.59   13.32   0
  -1   7 -13  100.16   16.67   0
  -3   7 -13   18.48   11.96   0
   3   7  13   28.57   12.74   0
   5   7  13   10.91   15.09   0
  -5   7 -13   13.30   19.89   0
  -5   7 -13   10.74   20.14   0
  10  -8 -13    6.56   15.95   0
  10   8 -13   74.96   11.44   0
 -10   8  13   69.77   11.43   0
  -8   8  13  257.38   10.44   0
  -8  -8  13  269.83   14.27   0
   8  -8 -13  258.82   13.82   0
   8   8 -13  284.46   14.19   0
  -6   8  13   39.96   13.02   0
   6  -8 -13   24.60   13.01   0
   6   8 -13   28.59   13.34   0
  -4   8  13   97.68   13.29   0
   4   8 -13  111.69   13.67   0
   4  -8 -13   73.93    9.55   0
  -2   8  13  455.39   14.62   0
   2  -8 -13  474.81   11.49   0
   2   8 -13  458.94   15.03   0
   0  -8 -13   44.49   12.67   0
   0   8  13   41.28   12.85   0
   0   8 -13   29.45   13.26   0
   2   8  13   19.55   12.83   0
  -2   8 -13   33.55   12.42   0
  -4   8 -13   68.61   17.99   0
   4   8  13   78.28   15.60   0
  11  -9 -13   65.41   16.82   0
  11   9 -13   38.01   15.57   0
 -11   9  13   52.21   15.99   0
  -9   9  13  688.51   18.12   0
   9   9 -13  630.70   17.92   0
   9  -9 -13  675.29   17.78   0
  -7   9  13    9.11   12.67   0
   7   9 -13    1.53   13.07   0
   7  -9 -13   -1.53   12.62   0
   5  -9 -13   95.21    9.56   0
  -5   9  13   97.50   13.16   0
   5   9 -13   90.57   13.62   0
  -3   9  13  281.08   13.81   0
   3  -9 -13  246.20   14.03   0
   3   9 -13  266.76   10.91   0
   1  -9 -13   22.90    9.21   0
  -1   9  13    9.90   13.01   0
   1   9 -13   15.12   13.32   0
   1   9  13   18.90   12.61   0
  -1  -9 -13    9.02    8.95   0
  -1   9 -13   -1.36   14.35   0
   3   9  13  266.25   16.36   0
  -3   9 -13  253.06   19.22   0
  10 -10 -13    1.29   10.83   0
 -10  10  13    4.21   10.78   0
  10  10 -13   19.71   16.90   0
   8 -10 -13   16.00   15.44   0
  -8  10  13    1.68   10.74   0
   8  10 -13    0.17   15.78   0
   6 -10 -13   11.53   14.05   0
  -6  10  13   41.17   14.12   0
   6  10 -13   11.76   15.66   0
  -4  10  13   31.49   12.65   0
   4  10 -13   32.25   13.25   0
   4 -10 -13   55.17    9.08   0
   2 -10 -13   46.57   12.56   0
  -2  10  13   28.33   12.53   0
   2  10 -13   11.00   13.08   0
   0  10  13   27.84   10.75   0
   0  10 -13   11.49   15.52   0
   0 -10 -13   21.68   15.26   0
   2  10  13   23.63   14.95   0
  -2  10 -13   -5.02   15.22   0
  -7  11  13   15.76   15.09   0
   7 -11 -13   -5.34   10.73   0
   7  11 -13    1.68   15.45   0
  -5  11  13   20.19   15.32   0
   5  11 -13   13.58   11.04   0
   5 -11 -13   47.75   15.39   0
  -3  11  13  471.11   16.78   0
   3 -11 -13  506.02   17.14   0
   3  11 -13  423.76   13.55   0
  -1  11  13    2.93   15.42   0
   1  11 -13   16.74   15.59   0
   1 -11 -13   19.13   15.31   0
   1  11  13   13.68   10.83   0
  -1  11 -13   11.14   15.37   0
   6 -12 -13   18.68   15.29   0
  -6  12  13    3.24   10.54   0
   6  12 -13   23.64   15.35   0
   4 -12 -13   29.02   10.84   0
  -4  12  13   25.41   15.11   0
   4  12 -13   11.52   15.48   0
   2 -12 -13  168.75   11.81   0
  -2  12  13  171.95   11.76   0
   2  12 -13  129.35   12.10   0
  14   0 -14  258.31   18.10   0
 -14   0  14  262.70   18.28   0
  12   0 -14  369.51   16.07   0
 -12   0  14  423.64   16.15   0
  10   0 -14  389.43   11.02   0
 -10   0  14  380.10   11.11   0
   8   0 -14  592.22   14.29   0
  -8   0  14  571.06   10.76   0
   6   0 -14 1603.08   16.83   0
  -6   0  14 1595.01   14.67   0
   4   0 -14   78.43   11.30   0
  -4   0  14   96.44    8.37   0
   2   0 -14  585.54   13.89   0
  -2   0  14  652.14   14.19   0
   0   0  14  554.05   14.21   0
   0   0 -14  535.03   13.56   0
  -2   0 -14   -7.39   11.89   0
   2   0  14    5.23   13.42   0
   4   0  14  288.65   18.35   0
  -4   0 -14  280.36   16.37   0
  13   1 -14    3.49   15.41   0
 -13  -1  14    4.81   15.58   0
  13  -1 -14    3.25   10.81   0
 -13   1  14   29.16   15.60   0
  11   1 -14  335.33   14.48   0
  11  -1 -14  363.14   14.30   0
 -11  -1  14  363.75   14.84   0
 -11   1  14  376.04   10.97   0
   9   1 -14  146.44   13.50   0
   9  -1 -14  136.56    9.91   0
  -9  -1  14  150.34   14.13   0
  -9   1  14  180.26   13.97   0
   7   1 -14  150.34   11.49   0
   7  -1 -14  154.41   11.42   0
  -7  -1  14  158.12   11.73   0
  -7   1  14  138.70   11.73   0
   5   1 -14   39.22   10.94   0
   5  -1 -14   32.71   10.99   0
  -5  -1  14   29.20   11.20   0
  -5   1  14   58.38   11.14   0
   3   1 -14   62.97   11.13   0
  -3  -1  14   60.74   11.37   0
   3  -1 -14   50.27   11.05   0
  -3   1  14   42.09   11.37   0
   1   1 -14   83.02   11.16   0
  -1  -1  14  112.06   11.53   0
  -1   1  14   89.58   11.48   0
   1  -1 -14   72.12   11.43   0
  -1  -1 -14   45.48   13.26   0
   1  -1  14   50.22   13.83   0
   1   1  14   54.05   13.86   0
  -1   1 -14   55.44   13.48   0
  -3  -1 -14   43.49   11.82   0
   3  -1  14   50.83   13.77   0
  -3   1 -14   46.68   14.29   0
   3   1  14   63.76   13.70   0
   5   1  14   10.98   18.98   0
  12   2 -14  225.02   11.91   0
 -12  -2  14  219.49   16.87   0
  12  -2 -14  193.39   12.09   0
 -12   2  14  224.86   16.72   0
  10   2 -14  -16.99   13.25   0
 -10  -2  14    8.16    9.41   0
  10  -2 -14    3.79   12.92   0
 -10   2  14   16.43   13.08   0
   8   2 -14  248.88   14.26   0
  -8  -2  14  239.52   10.85   0
   8  -2 -14  205.90   14.20   0
  -8   2  14  251.24   14.49   0
   6   2 -14  375.41    9.67   0
  -6  -2  14  426.17   13.06   0
   6  -2 -14  369.26    9.79   0
  -6   2  14  400.00    9.85   0
   4   2 -14   40.36    7.74   0
  -4  -2  14   40.54   11.39   0
   4  -2 -14   25.24   10.88   0
  -4   2  14   37.83    7.95   0
   2   2 -14  421.94   12.97   0
  -2  -2  14  476.39   13.46   0
  -2   2  14  460.04   13.38   0
   2  -2 -14  450.86   13.05   0
   0  -2 -14  299.16   12.01   0
   0  -2  14  289.96   12.92   0
   0   2 -14  290.46   12.58   0
   0   2  14  295.15   12.79   0
   2  -2  14  234.38   14.85   0
   2   2  14  226.87   14.92   0
  -2   2 -14  216.85   13.25   0
  -2  -2 -14  234.99   13.80   0
  -4  -2 -14   64.86   11.87   0
   4   2  14   65.17   16.38   0
  -4   2 -14   63.04   14.35   0
   6   2  14   48.01   23.82   0
  13   3 -14   10.83   11.00   0
 -13  -3  14    6.21   11.27   0
 -13   3  14   18.52   15.37   0
  13  -3 -14   21.38   10.80   0
  11   3 -14  336.62   14.48   0
 -11  -3  14  352.09   14.72   0
  11  -3 -14  350.71   14.46   0
 -11   3  14  352.89   11.14   0
   9   3 -14  501.51   11.66   0
  -9  -3  14  511.12   15.34   0
   9  -3 -14  514.29   14.92   0
  -9   3  14  552.24   15.40   0
   7   3 -14   60.93   10.88   0
  -7  -3  14   50.52   11.24   0
   7  -3 -14   70.15   10.93   0
  -7   3  14   75.10   11.18   0
   5   3 -14  437.76   12.70   0
  -5  -3  14  472.94   13.13   0
   5  -3 -14  395.76   12.84   0
  -5   3  14  434.60   12.89   0
   3   3 -14  305.00   12.18   0
  -3  -3  14  339.14   12.64   0
  -3   3  14  313.62    9.73   0
   3  -3 -14  317.21   12.23   0
   1  -3 -14    2.55   10.46   0
   1   3 -14   -0.60   10.69   0
  -1  -3  14    9.12    7.86   0
  -1   3  14   -1.49   10.79   0
   1  -3  14  270.25   14.82   0
  -1   3 -14  250.74   14.39   0
  -1  -3 -14  248.20   13.87   0
   1   3  14  257.81   14.65   0
   3  -3  14  108.74   16.18   0
   3   3  14  104.01   13.82   0
  -3  -3 -14  108.71   12.16   0
  -3   3 -14   99.37   14.97   0
   5   3  14    6.81   19.28   0
  12   4 -14   16.04   15.73   0
 -12  -4  14    2.38   11.47   0
 -12   4  14  -11.54   11.09   0
  12  -4 -14  -15.52   11.39   0
  10   4 -14 1102.68   17.39   0
 -10  -4  14 1220.30   17.60   0
 -10   4  14 1168.07   17.84   0
  10  -4 -14 1138.37   17.38   0
   8   4 -14   13.41    9.44   0
  -8  -4  14   21.06    9.61   0
  -8   4  14   40.29   13.41   0
   8  -4 -14   25.56   13.01   0
   6   4 -14   15.14    7.85   0
  -6  -4  14   23.42   10.92   0
  -6   4  14   15.05    7.72   0
   6  -4 -14   14.35   12.12   0
   4   4 -14 1024.42   15.30   0
   4  -4 -14  999.26   12.47   0
  -4  -4  14 1047.28   15.64   0
  -4   4  14 1075.12   15.36   0
   2   4 -14   12.71   10.75   0
   2  -4 -14    3.21   10.51   0
  -2  -4  14   13.86   11.04   0
  -2   4  14   15.66    7.55   0
   0   4 -14   30.27   13.32   0
   0  -4  14   60.86   13.67   0
   0  -4 -14   39.06   12.81   0
   0   4  14   45.44    9.60   0
   2  -4  14  377.55   15.45   0
  -2   4 -14  366.36   14.24   0
  -2  -4 -14  394.87   14.64   0
   2   4  14  410.49   14.79   0
  -4   4 -14  111.51   20.49   0
   4   4  14  118.40   16.47   0
  13   5 -14   22.04   10.80   0
 -13  -5  14   -7.53   11.26   0
 -13   5  14    0.84   15.47   0
  13  -5 -14    5.80   15.50   0
  11   5 -14    7.35   15.80   0
 -11  -5  14   10.43   16.29   0
 -11   5  14  -11.88   16.01   0
  11  -5 -14    8.61   10.82   0
  -9  -5  14   10.93    9.37   0
  -9   5  14    0.55    9.53   0
   9   5 -14   -5.95   13.24   0
   9  -5 -14   -0.85    9.36   0
   7  -5 -14   17.75   12.94   0
  -7  -5  14   30.28   13.53   0
  -7   5  14   16.46    9.40   0
   7   5 -14    2.33   13.49   0
   5  -5 -14   -9.14   13.29   0
  -5  -5  14  -18.04   13.85   0
   5   5 -14    9.06   13.62   0
  -5   5  14   10.46    9.47   0
  -3   5  14   30.35   11.93   0
  -3  -5  14   -8.11   12.82   0
   3  -5 -14   18.26    9.31   0
   3   5 -14    1.80   13.61   0
  -1   5  14   25.87   13.24   0
   1   5 -14   40.41   13.45   0
  -1  -5  14   32.80    9.47   0
   1  -5 -14   17.86   12.81   0
   1   5  14   -5.20    9.17   0
  -1   5 -14   12.24   12.75   0
  -1  -5 -14    1.43   12.66   0
  -3   5 -14   58.79   12.54   0
  -3  -5 -14   78.05   12.87   0
   3   5  14   76.71   13.46   0
   5   5  14   11.46   15.62   0
  12  -6 -14  -24.79   15.40   0
 -12  -6  14  -12.19   15.71   0
 -12   6  14   21.61   15.65   0
  12   6 -14   -8.15   11.13   0
  10  -6 -14  641.24   12.11   0
 -10  -6  14  743.37   16.25   0
 -10   6  14  698.89   17.65   0
  10   6 -14  714.24   17.45   0
   8  -6 -14   -3.67    9.21   0
  -8  -6  14  -18.63   13.52   0
   8   6 -14   15.45   13.14   0
  -8   6  14   -3.50    9.25   0
  -6   6  14    2.48   13.06   0
  -6  -6  14    8.72    9.53   0
   6  -6 -14   -2.09   13.02   0
   6   6 -14    2.48    9.47   0
  -4   6  14 1089.92   17.01   0
  -4  -6  14 1103.99   17.61   0
   4  -6 -14 1015.76   13.54   0
   4   6 -14 1035.39   17.28   0
  -2   6  14   16.91   12.82   0
  -2  -6  14   -1.69    9.49   0
   2  -6 -14   -1.74   12.81   0
   2   6 -14   17.45   13.32   0
   0   6 -14    2.14   13.18   0
   0   6  14   -9.00   12.85   0
   0  -6 -14    2.44   12.73   0
   2   6  14   95.40   13.09   0
  -2   6 -14   94.64   12.35   0
  -2  -6 -14   97.96   13.08   0
   4   6  14   19.64   15.32   0
  -4   6 -14   19.71   16.99   0
 -11  -7  14  298.18   16.73   0
  11  -7 -14  218.12   12.40   0
 -11   7  14  261.50   16.84   0
  11   7 -14  274.63   12.40   0
  -9  -7  14  135.73   13.96   0
   9  -7 -14  142.96   13.35   0
   9   7 -14  157.25   13.61   0
  -9   7  14  141.22   13.78   0
  -7   7  14   20.20   12.65   0
  -7  -7  14   -7.25    9.39   0
   7  -7 -14    3.81    9.03   0
   7   7 -14   -8.74   13.15   0
  -5   7  14  350.14   10.83   0
  -5  -7  14  373.65   14.77   0
   5  -7 -14  357.36   10.64   0
   5   7 -14  366.62   14.71   0
  -3   7  14  221.92   13.81   0
  -3  -7  14  214.10   10.62   0
   3  -7 -14  258.99   13.44   0
   3   7 -14  194.93   14.42   0
  -1   7  14    7.44    8.92   0
   1  -7 -14    0.24   12.63   0
   1   7 -14   13.41   13.03   0
  -1   7 -14  155.69   13.97   0
   1   7  14  171.95   13.36   0
  -1  -7 -14  179.79   13.42   0
   3   7  14   97.08   15.43   0
  -3   7 -14   92.97   14.85   0
 -10  -8  14    0.27   15.70   0
  10  -8 -14   -1.60   10.98   0
  10   8 -14   12.23   15.62   0
 -10   8  14   -6.34   15.65   0
  -8   8  14  219.01   12.18   0
  -8  -8  14  208.25   10.33   0
   8  -8 -14  235.92   11.78   0
   8   8 -14  222.42   15.32   0
  -6   8  14  107.68    9.69   0
  -6  -8  14   98.44    9.72   0
   6  -8 -14  106.99   13.14   0
   6   8 -14   93.07   13.88   0
  -4   8  14   -0.74    9.26   0
   4   8 -14    0.31   13.12   0
   4  -8 -14  -10.67    9.11   0
  -2   8  14   80.35    9.40   0
   2  -8 -14   74.97   13.16   0
   2   8 -14   95.25   13.43   0
   0  -8 -14   77.72    9.49   0
   0   8  14   47.78   13.04   0
   0   8 -14   59.57   13.37   0
  -2   8 -14   16.63   17.51   0
   2   8  14    7.75   10.72   0
  -9   9  14   50.86   11.45   0
   9  -9 -14   67.63   15.48   0
   9   9 -14   29.19   15.95   0
  -7   9  14  -22.65   15.59   0
   7   9 -14   17.23   15.53   0
   7  -9 -14   24.98   10.54   0
   5  -9 -14  133.82    9.75   0
  -5   9  14  101.95   13.23   0
   5   9 -14   99.56   13.87   0
  -3   9  14   30.80   13.07   0
   3  -9 -14   10.36   12.95   0
   3   9 -14   19.73    9.48   0
   1  -9 -14    3.89   10.82   0
  -1   9  14   -6.19   10.88   0
   1   9 -14    1.13   11.02   0
   1   9  14   -5.04   15.21   0
  -1  -9 -14   -4.96   10.69   0
  -1   9 -14   -3.05   15.44   0
   8 -10 -14  228.65   12.01   0
  -8  10  14  191.30   11.84   0
   8  10 -14  219.94   16.59   0
  -6  10  14  246.06   12.33   0
   6 -10 -14  279.26   16.48   0
   6  10 -14  270.42   16.66   0
  -4  10  14  199.56   11.86   0
   4 -10 -14  195.11   16.00   0
   4  10 -14  160.17   16.47   0
  -2  10  14  142.31   11.68   0
   2 -10 -14  157.07   16.06   0
   2  10 -14  136.92   16.50   0
   0  10  14   87.91   15.77   0
   0  10 -14  103.94   15.91   0
   0 -10 -14  120.42   15.53   0
  -7  11  14   18.59   16.61   0
   7 -11 -14   10.76   16.65   0
   7  11 -14    1.89   17.12   0
  -5  11  14   17.24   10.81   0
   5  11 -14   36.17   15.60   0
   5 -11 -14   20.63   15.53   0
  -3  11  14   22.52   15.36   0
   3 -11 -14   26.69   15.23   0
   3  11 -14   31.88   15.74   0
  -1  11  14  -16.73   15.27   0
   1  11 -14   -6.25   15.55   0
   1 -11 -14   13.55   14.99   0
  12   0 -15    1.94   15.53   0
 -12   0  15   11.13   11.03   0
  10   0 -15    8.05   12.73   0
 -10   0  15   -9.92   13.20   0
   8   0 -15   15.97   13.14   0
  -8   0  15   18.73    9.43   0
   6   0 -15   -0.19   13.33   0
  -6   0  15   -2.57    9.69   0
   4   0 -15   -1.55   10.53   0
  -4   0  15   15.35   11.01   0
  -2   0  15   -7.58   13.53   0
   2   0 -15  -16.25   13.29   0
   0   0  15   20.05   13.26   0
   0   0 -15    3.56   13.18   0
  -2   0 -15    0.01   11.51   0
   2   0  15   10.19   13.08   0
   4   0  15   -2.73   19.24   0
  -4   0 -15   10.10   16.67   0
  13   1 -15   38.39   11.06   0
 -13  -1  15   17.83   15.81   0
 -13   1  15   32.36   15.94   0
  13  -1 -15   32.22   10.99   0
  11   1 -15  691.68   16.97   0
 -11  -1  15  677.53   12.65   0
  11  -1 -15  714.39   16.97   0
 -11   1  15  740.59   15.92   0
   9   1 -15  101.90   13.38   0
   9  -1 -15  122.41   13.36   0
  -9  -1  15  109.42   13.62   0
  -9   1  15   96.57   13.59   0
   7   1 -15   -0.54    9.30   0
   7  -1 -15    1.64   13.17   0
  -7  -1  15    0.45   13.43   0
  -7   1  15    5.20   13.55   0
   5   1 -15  862.96   15.42   0
  -5  -1  15  936.34   15.81   0
   5  -1 -15  893.44   16.51   0
  -5   1  15  821.95   12.01   0
   3   1 -15  132.17   13.95   0
  -3  -1  15  142.03    8.62   0
  -3   1  15  157.80   12.91   0
   3  -1 -15  138.21   12.60   0
  -1  -1  15   18.10   13.50   0
   1   1 -15   23.87   13.22   0
  -1   1  15   34.76   13.41   0
   1  -1 -15    0.83   13.14   0
  -1  -1 -15  453.64   14.96   0
   1  -1  15  498.67   16.01   0
   1   1  15  429.54   15.72   0
  -1   1 -15  457.71   15.41   0
  -3  -1 -15  185.36   15.35   0
   3  -1  15  185.86   14.63   0
   3   1  15  183.46   14.56   0
  -3   1 -15  169.19   16.36   0
   5   1  15    3.80   21.95   0
  12   2 -15  310.74   16.93   0
 -12  -2  15  313.76   17.34   0
 -12   2  15  338.28   12.63   0
  12  -2 -15  311.89   12.46   0
  10   2 -15  132.56    9.92   0
 -10  -2  15  162.22   13.62   0
  10  -2 -15  137.84   13.40   0
 -10   2  15  139.82   13.75   0
   8   2 -15   70.11   13.44   0
  -8  -2  15   93.34   13.51   0
   8  -2 -15   87.19   13.13   0
  -8   2  15   61.23    9.76   0
   6   2 -15  620.80   15.40   0
  -6  -2  15  632.74   16.09   0
   6  -2 -15  648.26   15.42   0
  -6   2  15  680.09   15.99   0
   4   2 -15  209.50   14.07   0
  -4  -2  15  238.47   14.68   0
  -4   2  15  215.04   14.97   0
   4  -2 -15  190.98   10.54   0
   2   2 -15  222.09   14.13   0
  -2  -2  15  236.94   14.63   0
  -2   2  15  218.12   10.84   0
   2  -2 -15  223.26   13.98   0
   0  -2 -15  147.92   13.53   0
   0  -2  15  158.23   14.41   0
   0   2 -15  167.76   13.91   0
   0   2  15  169.96   14.31   0
   2  -2  15   -9.49   13.20   0
   2   2  15   -9.84   13.24   0
  -2   2 -15   -4.24   14.47   0
  -2  -2 -15   -6.15   12.09   0
   4   2  15   85.92   16.13   0
  -4  -2 -15   66.10   14.56   0
  -4   2 -15   65.57   19.99   0
  13   3 -15  190.88   18.10   0
 -13  -3  15  140.29   16.96   0
 -13   3  15  211.78   18.13   0
  13  -3 -15  149.39   18.01   0
  11   3 -15   40.61   15.88   0
 -11  -3  15   -1.19   16.12   0
 -11   3  15   33.74   15.83   0
  11  -3 -15   25.26   15.64   0
   9   3 -15  101.60    9.66   0
  -9  -3  15  108.48   13.73   0
   9  -3 -15  109.31   13.22   0
  -9   3  15   83.46   10.13   0
   7   3 -15  205.93   10.31   0
  -7  -3  15  215.37   14.43   0
   7  -3 -15  208.81   13.97   0
  -7   3  15  218.84   10.42   0
   5   3 -15   68.73   13.34   0
  -5  -3  15   70.62   13.59   0
  -5   3  15   47.94   13.47   0
   5  -3 -15   42.09   13.41   0
   3  -3 -15  300.12   10.84   0
   3   3 -15  299.87   14.41   0
  -3  -3  15  314.68   15.04   0
  -3   3  15  315.78   14.71   0
   1  -3 -15  403.07   14.67   0
   1   3 -15  379.49   15.14   0
  -1  -3  15  373.34   12.04   0
  -1   3  15  409.35   15.15   0
   1  -3  15   18.80   13.63   0
  -1   3 -15   13.83   12.68   0
  -1  -3 -15   16.78   12.46   0
   1   3  15   15.57   13.15   0
  -3  -3 -15   32.48   17.00   0
  -3   3 -15    4.28   17.09   0
   3   3  15   24.05   15.82   0
   5   3  15   87.09   19.59   0
  12   4 -15  148.78   16.37   0
 -12  -4  15  159.30   16.96   0
 -12   4  15  152.27   11.93   0
  12  -4 -15  204.85   16.32   0
  10   4 -15   82.11   15.09   0
 -10  -4  15  115.99   14.12   0
 -10   4  15  102.56   13.82   0
  10  -4 -15   80.78   15.02   0
   8   4 -15   41.37   13.29   0
  -8  -4  15   50.06    9.53   0
  -8   4  15   33.92    9.71   0
   8  -4 -15   30.29    9.36   0
   6   4 -15  200.25   14.10   0
  -6  -4  15  234.02   13.96   0
  -6   4  15  176.33   10.47   0
   6  -4 -15  199.38   13.94   0
   4  -4 -15   64.64    9.69   0
   4   4 -15   64.49   13.50   0
  -4  -4  15   94.59   13.89   0
  -4   4  15   80.90    9.81   0
   2   4 -15   37.23   13.35   0
  -2  -4  15   40.57   13.79   0
   2  -4 -15   36.55   13.04   0
  -2   4  15   48.90    9.33   0
   0  -4  15   19.34   13.33   0
   0   4 -15   16.63   12.83   0
   0  -4 -15   16.61   12.39   0
   0   4  15   14.30   13.06   0
  -2   4 -15   12.49   14.24   0
  -2  -4 -15   14.13   12.38   0
   2   4  15   11.93   13.08   0
  -4   4 -15   89.57   20.00   0
   4   4  15  104.04   19.53   0
  11   5 -15   45.00   15.99   0
 -11  -5  15   87.53   16.26   0
 -11   5  15   96.85   16.08   0
  11  -5 -15   34.05   15.79   0
   9   5 -15  141.00   13.78   0
  -9  -5  15  154.99   14.02   0
  -9   5  15  112.00   13.67   0
   9  -5 -15  118.47   13.52   0
   7   5 -15  700.43   12.93   0
   7  -5 -15  735.53   15.62   0
  -7  -5  15  796.68   16.32   0
  -7   5  15  712.17   12.73   0
   5   5 -15    8.85    9.30   0
   5  -5 -15    6.34   12.92   0
  -5  -5  15    1.25    9.59   0
  -5   5  15   -0.23   13.19   0
   3   5 -15   43.62    9.34   0
  -3  -5  15   48.23   13.74   0
   3  -5 -15   34.17   12.90   0
  -3   5  15   40.12   13.33   0
   1   5 -15  497.16   15.73   0
  -1  -5  15  572.21   15.92   0
   1  -5 -15  493.77   15.02   0
  -1   5  15  522.54   12.07   0
  -1   5 -15    4.69   14.92   0
  -1  -5 -15    2.55   12.48   0
   1   5  15    0.54   12.93   0
  -3  -5 -15   62.89   15.13   0
  -3   5 -15   67.02   17.82   0
   3   5  15   71.84   15.62   0
  10  -6 -15   38.72   15.75   0
 -10  -6  15    5.95   16.47   0
 -10   6  15   26.98   11.48   0
  10   6 -15   48.29   15.95   0
   8  -6 -15   58.04   13.19   0
  -8  -6  15   73.32   13.75   0
  -8   6  15   74.00   13.58   0
   8   6 -15   73.48   13.49   0
  -6  -6  15  256.44   10.80   0
   6  -6 -15  223.40   13.82   0
   6   6 -15  245.36   14.35   0
  -6   6  15  264.88   14.20   0
  -4   6  15   20.95    9.18   0
  -4  -6  15   33.36   13.43   0
   4  -6 -15   22.41   12.72   0
   4   6 -15   37.10   13.16   0
   2   6 -15   19.01   13.17   0
  -2   6  15   -0.19   12.94   0
  -2  -6  15    8.19   13.20   0
   2  -6 -15    6.32   12.56   0
   0   6  15   79.98   13.18   0
   0   6 -15   88.57   13.41   0
   0  -6 -15   82.81   13.04   0
   2   6  15    7.43   15.22   0
  -2   6 -15   12.16   14.01   0
  -2  -6 -15   17.73   15.01   0
 -11  -7  15   12.50   10.97   0
  11  -7 -15    1.27   10.76   0
 -11   7  15   18.83   15.36   0
  11   7 -15   27.88   17.17   0
  -9  -7  15  144.78   11.66   0
   9  -7 -15  136.85   15.97   0
   9   7 -15  135.77   16.28   0
  -9   7  15  143.42   12.04   0
  -7   7  15  158.33   13.81   0
  -7  -7  15  182.20   10.26   0
   7  -7 -15  154.12   13.52   0
   7   7 -15  164.69   13.92   0
  -5   7  15   19.26   12.76   0
  -5  -7  15  -49.07   13.52   0
   5  -7 -15   -0.49   12.71   0
   5   7 -15  -13.37   13.06   0
  -3   7  15  101.30   13.35   0
  -3  -7  15   96.02    9.82   0
   3  -7 -15   96.65    9.48   0
   3   7 -15  119.03   13.78   0
  -1   7  15  165.34   13.48   0
   1  -7 -15  165.71    9.98   0
   1   7 -15  161.44   14.14   0
   1   7  15   53.78   15.09   0
  -1   7 -15   31.15   18.56   0
  -1  -7 -15   29.65   10.63   0
   3   7  15   30.17   15.08   0
  -3   7 -15   -6.02   17.30   0
 -10  -8  15  116.11   11.27   0
  10  -8 -15   52.61   11.27   0
  10   8 -15   83.73   11.60   0
 -10   8  15   41.97   11.77   0
  -8   8  15   22.39   11.34   0
  -8  -8  15   27.84   10.97   0
   8  -8 -15   16.88   15.27   0
   8   8 -15   -2.00   15.78   0
  -6   8  15  359.32   16.93   0
  -6  -8  15  356.09   17.11   0
   6  -8 -15  300.99   16.65   0
   6   8 -15  325.31   17.08   0
  -4   8  15   23.37   12.82   0
   4   8 -15   19.49   14.73   0
   4  -8 -15   20.32   13.96   0
  -2   8  15   24.71   11.14   0
   2  -8 -15   47.85   15.33   0
   2   8 -15   -6.31   15.88   0
   0   8  15   89.75   15.46   0
   0  -8 -15   65.64   15.46   0
   0   8 -15   79.83   15.85   0
  -2   8 -15   -9.59   14.37   0
   2   8  15    1.21   15.09   0
  -7   9  15   11.67   10.83   0
   7   9 -15   -5.36   15.79   0
   7  -9 -15   -3.32   11.11   0
   5  -9 -15  209.69   16.07   0
  -5   9  15  191.11   12.03   0
   5   9 -15  217.50   16.69   0
  -3   9  15   57.76   15.53   0
   3  -9 -15   71.44   15.30   0
   3   9 -15   39.55   15.77   0
  -1   9  15  -14.89   15.25   0
   1  -9 -15   33.58   14.72   0
   1   9 -15  -12.62   15.61   0
   1   9  15  256.91   18.15   0
  -1  -9 -15  338.29   17.80   0
  -1   9 -15  280.24   18.32   0
  -6  10  15    2.80   15.14   0
   6 -10 -15   21.37   15.28   0
   6  10 -15  -26.94   15.87   0
  -4  10  15   -7.43   10.79   0
   4 -10 -15  -16.58   15.21   0
   4  10 -15   10.67   15.56   0
  -2  10  15    2.41   10.61   0
   2 -10 -15    6.44   15.17   0
   2  10 -15   11.08   15.31   0
  12   0 -16   12.48   15.46   0
 -12   0  16   11.31   15.74   0
  10   0 -16   28.35   10.76   0
 -10   0  16   31.27   14.73   0
   8   0 -16 1192.58   17.12   0
  -8   0  16 1228.04   14.64   0
   6   0 -16   10.49   12.96   0
  -6   0  16   -5.53   13.38   0
   4   0 -16   20.92    9.60   0
  -4   0  16   30.06   13.26   0
  -2   0  16  599.07   16.05   0
   2   0 -16  589.15   15.45   0
   0   0  16   48.01   13.47   0
   0   0 -16   23.92   13.00   0
   2   0  16   10.17   15.91   0
  -2   0 -16   22.33   13.88   0
  -4   0 -16  109.41   17.88   0
   4   0  16  111.26   20.12   0
  11   1 -16  -14.14   15.48   0
 -11  -1  16  -18.84   15.81   0
  11  -1 -16   -2.84   10.99   0
 -11   1  16   25.48   15.71   0
   9   1 -16   89.16   13.14   0
  -9  -1  16   86.50    9.85   0
   9  -1 -16   77.63   13.05   0
  -9   1  16   96.04   13.41   0
   7   1 -16    9.27    9.02   0
  -7  -1  16    1.20   13.28   0
   7  -1 -16   -6.69    9.19   0
  -7   1  16   -7.73    9.57   0
   5   1 -16   16.36    9.32   0
  -5  -1  16   29.87   13.50   0
   5  -1 -16   31.92   13.17   0
  -5   1  16   25.80   13.50   0
   3   1 -16  112.61   13.50   0
  -3  -1  16  124.93   14.02   0
  -3   1  16  124.80   13.70   0
   3  -1 -16  114.87   13.40   0
   1  -1 -16   69.99   13.19   0
  -1  -1  16   71.74    9.88   0
  -1   1  16   80.63   13.67   0
   1   1 -16   80.51    9.73   0
  -1   1 -16    8.24   12.29   0
  -1  -1 -16    7.45   12.24   0
   1  -1  16    4.57   13.24   0
   1   1  16   -2.97   13.37   0
   3  -1  16   15.52   19.31   0
  -3  -1 -16   26.12   17.08   0
   3   1  16   28.26   19.35   0
  -3   1 -16   10.92   13.87   0
  12   2 -16    8.94   11.13   0
 -12  -2  16   16.57   15.78   0
 -12   2  16   20.64   15.95   0
  12  -2 -16   18.81   11.04   0
  10   2 -16   32.55   11.00   0
 -10  -2  16   11.45   11.39   0
  10  -2 -16   -3.01   15.64   0
 -10   2  16    5.55   16.01   0
   8   2 -16   99.17   13.27   0
  -8  -2  16   62.77   10.06   0
   8  -2 -16  100.21    9.37   0
  -8   2  16  103.31   13.58   0
   6   2 -16  124.44   13.54   0
  -6  -2  16  164.31   13.75   0
   6  -2 -16  133.75   10.03   0
  -6   2  16  160.57   14.02   0
   4   2 -16   54.77   13.32   0
  -4  -2  16   76.86   13.62   0
  -4   2  16   92.42   13.69   0
   4  -2 -16   34.87   13.21   0
   2  -2 -16  191.42    9.94   0
  -2  -2  16  194.57   14.51   0
   2   2 -16  177.90   13.81   0
  -2   2  16  186.08   14.21   0
   0  -2 -16   14.70   12.48   0
   0  -2  16    6.30   13.32   0
   0   2 -16    9.39   12.87   0
   0   2  16    5.60   13.20   0
  -2   2 -16   12.77   17.22   0
  -2  -2 -16    8.96   14.09   0
   2  -2  16   23.10   15.91   0
   2   2  16   27.95   15.84   0
  11   3 -16   -0.33   15.71   0
 -11  -3  16   -0.46   15.97   0
 -11   3  16  -25.40   15.76   0
  11  -3 -16   21.47   15.57   0
   9   3 -16  250.97   15.16   0
  -9  -3  16  235.95   10.54   0
  -9   3  16  231.90   14.11   0
   9  -3 -16  189.37   13.95   0
   7   3 -16   87.97   13.49   0
  -7  -3  16  108.55   13.72   0
  -7   3  16   94.20   13.65   0
   7  -3 -16   90.92    9.84   0
   5   3 -16    6.29    9.26   0
  -5  -3  16    8.97    9.27   0
  -5   3  16   19.13   13.21   0
   5  -3 -16    1.86    9.20   0
   3  -3 -16  122.41   13.57   0
   3   3 -16  106.62   13.74   0
  -3  -3  16  155.58   14.00   0
  -3   3  16  139.06   10.02   0
  -1  -3  16  185.33   14.32   0
   1  -3 -16  158.59    9.89   0
   1   3 -16  167.21   13.74   0
  -1   3  16  169.60   13.97   0
   1  -3  16    2.15   19.43   0
  -1   3 -16   -2.59   14.44   0
   1   3  16    0.49   15.94   0
  -1  -3 -16  -14.51   15.08   0
  -3   3 -16   73.73   17.39   0
  -3  -3 -16   71.93   14.29   0
   3   3  16   83.06   15.96   0
  10   4 -16  293.11   17.20   0
 -10  -4  16  314.48   17.46   0
 -10   4  16  316.96   12.67   0
  10  -4 -16  293.86   12.40   0
   8   4 -16   35.25    9.38   0
  -8  -4  16   41.62   13.45   0
  -8   4  16   37.74   13.41   0
   8  -4 -16   42.18    9.32   0
   6   4 -16  164.68   13.65   0
  -6  -4  16  138.57   14.13   0
  -6   4  16  157.18   10.06   0
   6  -4 -16  143.11   13.66   0
   4  -4 -16  274.11   10.65   0
   4   4 -16  308.55   14.36   0
  -4  -4  16  331.99   15.03   0
  -4   4  16  309.06   14.31   0
   2   4 -16   25.79   13.13   0
  -2  -4  16   35.27   13.59   0
   2  -4 -16   32.34   12.74   0
  -2   4  16   20.19    9.40   0
   0  -4  16  118.77   13.96   0
   0   4 -16  124.79   14.67   0
   0   4  16  129.36   13.42   0
   0  -4 -16   96.58   14.44   0
  -2   4 -16   74.09   18.21   0
  -2  -4 -16  106.14   15.16   0
   2   4  16   88.35   16.01   0
  11  -5 -16   -0.27   11.02   0
  11   5 -16   -5.60   15.86   0
 -11  -5  16    2.54   15.75   0
 -11   5  16    3.06   11.27   0
   9  -5 -16    1.68   15.35   0
   9   5 -16   13.09   11.16   0
  -9  -5  16    4.62   11.24   0
  -9   5  16   34.40   10.97   0
   7   5 -16    4.13    9.21   0
   7  -5 -16    9.39    8.97   0
  -7  -5  16   -5.48   13.48   0
  -7   5  16   -5.24    9.24   0
   5   5 -16   17.20    9.13   0
   5  -5 -16    5.69    8.91   0
  -5  -5  16  -21.17   13.46   0
  -5   5  16   -3.66   13.12   0
   3   5 -16   17.32   12.88   0
  -3  -5  16   -5.30   13.47   0
   3  -5 -16  -12.99   12.69   0
  -3   5  16  -11.83   12.91   0
  -1  -5  16    5.49   13.06   0
   1   5 -16    5.60   14.20   0
   1  -5 -16   14.87    8.71   0
  -1   5  16   -4.81   12.93   0
  -1   5 -16  -10.19   14.31   0
  -1  -5 -16   10.40   14.74   0
   1   5  16  -13.55   15.27   0
  10   6 -16  184.06   12.02   0
  10  -6 -16  159.21   11.71   0
 -10  -6  16  220.98   16.93   0
 -10   6  16  233.16   16.39   0
   8   6 -16   20.16   11.25   0
   8  -6 -16   21.32   10.80   0
  -8  -6  16   11.72   16.15   0
  -8   6  16   47.13   15.90   0
   6   6 -16   78.72   16.39   0
  -6  -6  16  121.77   15.08   0
   6  -6 -16   63.18   14.70   0
  -6   6  16   80.68    9.77   0
   4   6 -16  205.64   14.11   0
  -4  -6  16  199.39   10.74   0
   4  -6 -16  188.46   13.67   0
  -4   6  16  194.56   13.90   0
   2   6 -16    9.32   15.66   0
  -2  -6  16    8.29   14.46   0
   2  -6 -16    8.53   15.24   0
  -2   6  16    3.66   14.46   0
   0   6 -16  105.80   15.84   0
   0  -6 -16  108.13   15.55   0
   0   6  16  112.60   11.37   0
  -2  -6 -16   76.59   15.29   0
  -2   6 -16   48.36   15.06   0
   2   6  16   74.07   15.82   0
  -9  -7  16  115.93   16.53   0
   9  -7 -16  142.92   11.75   0
  -9   7  16  138.89   11.88   0
   9   7 -16  146.84   12.23   0
  -7  -7  16   59.45   11.38   0
   7  -7 -16   49.23   11.02   0
   7   7 -16   33.64   16.11   0
  -7   7  16   68.47   15.95   0
  -5   7  16   -4.86   10.87   0
  -5  -7  16   32.35   15.78   0
   5  -7 -16    8.16   10.69   0
   5   7 -16   10.27   11.21   0
   3   7 -16  149.57   12.12   0
  -3   7  16  169.86   16.15   0
  -3  -7  16  166.16   16.60   0
   3  -7 -16  166.31   15.79   0
  -1   7  16  135.43   15.96   0
   1   7 -16  105.86   16.46   0
   1  -7 -16  124.00   15.99   0
   1   7  16   18.20   14.79   0
  -1   7 -16   -3.97   14.63   0
  -1  -7 -16    7.13   14.50   0
  -8  -8  16  119.37   16.42   0
   8  -8 -16  153.98   15.88   0
   8   8 -16  125.59   11.99   0
  -8   8  16  166.05   11.87   0
  -6   8  16    6.89   10.94   0
  -6  -8  16    5.53   15.63   0
   6  -8 -16    5.48   10.83   0
   6   8 -16   18.24   10.99   0
  -4   8  16   21.00   15.40   0
   4   8 -16    6.04   11.12   0
   4  -8 -16    2.28   15.16   0
  -2   8  16   98.47   15.88   0
   2  -8 -16   99.84   11.49   0
   2   8 -16   88.95   15.97   0
   0   8 -16   20.36   17.09   0
   0   8  16   11.16   11.09   0
   0  -8 -16   13.57   14.90   0
  -5   9  16  -16.95   15.39   0
   5  -9 -16    0.17   15.26   0
   5   9 -16    0.64   11.04   0
  -3   9  16   72.16   15.45   0
   3  -9 -16   62.42   11.14   0
   3   9 -16   49.19   16.03   0
  10   0 -17   -1.89   15.56   0
 -10   0  17    8.91   11.35   0
   8   0 -17    5.73   10.91   0
  -8   0  17   -1.78    9.32   0
   6   0 -17  -18.84   12.89   0
  -6   0  17    7.46    9.13   0
  -4   0  17    2.94    9.17   0
   4   0 -17    5.47   13.04   0
  -2   0  17   -6.54   13.39   0
   2   0 -17   29.60   12.91   0
   0   0 -17   -1.31   15.27   0
   0   0  17    0.98   15.89   0
   2   0  17   -0.20   15.69   0
  -2   0 -17   -3.60   13.76   0
  11   1 -17  356.52   17.71   0
 -11  -1  17  442.44   13.30   0
 -11   1  17  441.07   13.29   0
  11  -1 -17  354.21   17.92   0
   9   1 -17   10.20   11.29   0
  -9  -1  17   35.47   15.81   0
   9  -1 -17   13.77   15.68   0
  -9   1  17   -0.95   15.94   0
   7   1 -17   72.40    9.47   0
  -7  -1  17   85.70   13.58   0
   7  -1 -17   82.87   13.19   0
  -7   1  17   55.13   13.66   0
   5   1 -17  545.21   14.98   0
  -5  -1  17  509.46   12.00   0
  -5   1  17  487.31   15.70   0
   5  -1 -17  494.33   15.06   0
  -3  -1  17    4.22   13.24   0
   3   1 -17   19.33   12.99   0
  -3   1  17    4.97   13.26   0
   3  -1 -17   17.43   13.04   0
   1  -1 -17   19.18   15.43   0
  -1  -1  17   20.60   14.79   0
  -1   1  17   32.19   14.71   0
   1   1 -17   48.67   15.44   0
  -1   1 -17  150.42   15.22   0
   1  -1  17  177.26   16.77   0
  -1  -1 -17  152.84   15.42   0
   1   1  17  188.30   16.81   0
  10   2 -17  271.75   16.87   0
 -10  -2  17  363.08   16.96   0
 -10   2  17  281.07   17.12   0
  10  -2 -17  299.69   16.93   0
   8   2 -17  142.69   11.61   0
  -8  -2  17  135.13   11.87   0
  -8   2  17  175.23   16.51   0
   8  -2 -17  134.61   16.33   0
   6   2 -17  119.74   13.52   0
  -6  -2  17  101.54   13.65   0
  -6   2  17  132.78    9.91   0
   6  -2 -17  115.11   13.43   0
   4   2 -17  397.60   14.65   0
  -4  -2  17  377.75   11.49   0
  -4   2  17  420.67   15.00   0
   4  -2 -17  396.75   14.67   0
   2  -2 -17   -4.01   12.97   0
  -2  -2  17   -5.29   13.23   0
   2   2 -17  -12.22    9.25   0
  -2   2  17   -4.44    9.29   0
   0  -2  17   -6.53   16.18   0
   0  -2 -17   -7.83   15.08   0
   0   2  17   -4.15   15.90   0
   0   2 -17    4.26   15.40   0
  -2  -2 -17   -5.21   16.74   0
  -2   2 -17    6.95   13.95   0
   2  -2  17    8.48   15.56   0
   2   2  17   10.39   15.58   0
  11   3 -17   -7.44   10.98   0
 -11  -3  17    1.52   10.93   0
 -11   3  17    3.16   11.01   0
  11  -3 -17  -11.88   17.15   0
   9   3 -17   66.86   16.14   0
  -9  -3  17   57.33   16.61   0
  -9   3  17   86.13   16.36   0
   9  -3 -17   75.54   16.10   0
   7   3 -17   39.84   11.34   0
  -7  -3  17   58.40   14.94   0
  -7   3  17   54.90   16.06   0
   7  -3 -17   64.58   15.80   0
   5   3 -17    9.92   12.94   0
  -5  -3  17   -8.57    9.64   0
  -5   3  17    7.78    9.28   0
   5  -3 -17   -3.89   13.10   0
   3  -3 -17  141.18   13.44   0
   3   3 -17  129.18   13.56   0
  -3  -3  17  154.94   13.98   0
  -3   3  17  159.42   13.88   0
  -1  -3  17   24.89   16.47   0
   1  -3 -17   38.59   15.34   0
   1   3 -17   22.32   15.80   0
  -1   3  17   15.76   15.74   0
  -1  -3 -17   13.81   14.62   0
   1  -3  17    1.22   15.66   0
   1   3  17    6.35   15.35   0
  -1   3 -17    0.38   14.22   0
  10   4 -17  129.57   16.39   0
 -10  -4  17  152.10   12.13   0
 -10   4  17  151.40   11.93   0
  10  -4 -17  140.38   12.07   0
   8   4 -17   37.87   16.08   0
  -8  -4  17   83.31   11.60   0
  -8   4  17   79.90   15.80   0
   8  -4 -17   39.08   16.05   0
   6  -4 -17    9.21   15.53   0
   6   4 -17   36.29   15.93   0
  -6  -4  17   34.58   11.55   0
  -6   4  17   35.23   11.08   0
   4  -4 -17  177.69   16.16   0
   4   4 -17  176.33   16.40   0
  -4  -4  17  192.36   15.86   0
  -4   4  17  182.98   14.99   0
  -2  -4  17   16.70   16.13   0
   2   4 -17   10.52   15.49   0
   2  -4 -17   15.80   10.84   0
  -2   4  17    5.63   15.72   0
   0  -4  17   29.84   15.63   0
   0   4 -17   11.37   15.12   0
   0   4  17   -0.99   15.30   0
   0  -4 -17   40.17   14.55   0
   9  -5 -17  310.70   16.64   0
   9   5 -17  325.46   17.21   0
  -9  -5  17  335.06   17.42   0
  -9   5  17  319.59   17.17   0
   7   5 -17   36.59   15.77   0
   7  -5 -17   13.36   11.01   0
  -7  -5  17   13.05   11.76   0
  -7   5  17   56.24   11.14   0
   5   5 -17   72.52   11.95   0
  -5  -5  17   83.95   11.94   0
   5  -5 -17   95.30   15.85   0
  -5   5  17  112.85   11.51   0
   3   5 -17  274.17   12.43   0
  -3  -5  17  326.26   17.55   0
   3  -5 -17  277.59   16.34   0
  -3   5  17  326.19   16.68   0
  -1  -5  17   29.47   16.15   0
   1   5 -17   57.18   15.52   0
  -1   5  17   38.43   15.75   0
   1  -5 -17   48.28   14.95   0
   8   6 -17   58.01   15.70   0
   8  -6 -17   52.74   15.50   0
  -8  -6  17   35.19   11.49   0
  -8   6  17   15.39   15.97   0
   6   6 -17    1.34   15.77   0
  -6  -6  17    7.16   15.95   0
   6  -6 -17   24.00   15.20   0
  -6   6  17   14.71   10.99   0
   4   6 -17   98.17   11.75   0
  -4  -6  17  143.28   16.53   0
   4  -6 -17  117.90   11.37   0
  -4   6  17  107.69   16.07   0
   2   6 -17    5.49   15.67   0
  -2  -6  17    6.27   15.49   0
   2  -6 -17   17.27   15.15   0
  -2   6  17   16.60   15.45   0
   0   6 -17   22.07   15.68   0
   0  -6 -17   60.55   15.23   0
   0   6  17   49.58   15.49   0
   7   7 -17   21.24   15.94   0
  -7  -7  17   48.55   15.77   0
   7  -7 -17   29.96   15.20   0
  -7   7  17   47.12   15.63   0
   5   7 -17   15.20   15.50   0
  -5  -7  17   13.92   15.59   0
   5  -7 -17    0.02   15.18   0
  -5   7  17   -2.65   15.55   0
   3   7 -17   36.74   15.61   0
  -3  -7  17   46.88   15.80   0
  -3   7  17   45.29   15.55   0
   3  -7 -17   62.54   15.21   0
 -10   0  18  384.98   13.47   0
  10   0 -18  368.68   18.82   0
  -8   0  18  262.95   16.98   0
   8   0 -18  226.25   12.02   0
  -6   0  18   76.53   16.29   0
   6   0 -18   99.17   11.45   0
  -4   0  18   56.48   16.07   0
   4   0 -18   55.42   15.86   0
  -2   0  18  128.78   16.26   0
   2   0 -18   95.92   15.83   0
   0   0 -18    7.63   14.91   0
   0   0  18   31.98   15.95   0
   9   1 -18    9.34   10.93   0
  -9  -1  18   -3.81   15.78   0
  -9   1  18   32.86   15.57   0
   9  -1 -18   -4.43   10.88   0
   7   1 -18   27.18   15.70   0
  -7  -1  18   32.85   16.20   0
  -7   1  18   25.10   11.56   0
   7  -1 -18   32.04   15.66   0
  -5  -1  18   -5.87   16.02   0
   5   1 -18    1.39   15.69   0
  -5   1  18   33.39   15.68   0
   5  -1 -18   11.21   15.71   0
  -3  -1  18   24.12   11.23   0
  -3   1  18   18.29   11.29   0
   3   1 -18    9.23   15.65   0
   3  -1 -18   10.11   15.56   0
   1  -1 -18   22.44   15.19   0
  -1  -1  18   19.12   11.27   0
  -1   1  18   32.39   15.88   0
   1   1 -18   18.51   15.62   0
   8   2 -18   57.28   11.62   0
  -8  -2  18   77.70   16.19   0
  -8   2  18   47.46   16.21   0
   8  -2 -18   92.94   11.11   0
   6   2 -18   48.39   15.41   0
  -6  -2  18   20.42   16.18   0
  -6   2  18   46.21   11.21   0
   6  -2 -18   29.74   15.80   0
  -4  -2  18   74.68   16.16   0
   4   2 -18   76.96   15.70   0
  -4   2  18   63.09   15.87   0
   4  -2 -18   54.61   11.51   0
   2  -2 -18   31.50   15.28   0
  -2  -2  18   32.30   11.22   0
   2   2 -18   23.58   15.68   0
  -2   2  18   25.96   15.79   0
   0  -2  18   17.49   15.89   0
   0  -2 -18    1.22   14.89   0
   0   2  18  -10.27   15.63   0
   0   2 -18    5.11   15.22   0
   9   3 -18   43.75   15.61   0
  -9  -3  18   31.19   11.19   0
  -9   3  18    8.92   15.86   0
   9  -3 -18    3.29   11.14   0
   7   3 -18  125.78   16.27   0
  -7  -3  18  153.50   16.67   0
  -7   3  18  179.72   11.94   0
   7  -3 -18  143.39   16.13   0
   5   3 -18   18.69   15.41   0
  -5  -3  18   30.37   11.25   0
  -5   3  18   22.04   11.24   0
   5  -3 -18  -17.26   15.75   0
   3  -3 -18   12.73   15.19   0
  -3  -3  18   17.64   16.05   0
   3   3 -18   10.12   15.29   0
  -3   3  18    8.72   10.95   0
  -1  -3  18   99.10   16.56   0
   1  -3 -18   53.52   15.43   0
   1   3 -18   63.06   15.85   0
  -1   3  18   77.34   15.90   0
   8   4 -18    5.42   11.15   0
  -8  -4  18   -9.91   15.96   0
  -8   4  18    1.26   10.95   0
   8  -4 -18  -30.32   15.64   0
   6  -4 -18  293.92   12.43   0
   6   4 -18  301.91   12.83   0
  -6  -4  18  335.63   13.15   0
  -6   4  18  301.12   17.20   0
   4  -4 -18   23.34   15.46   0
   4   4 -18   35.39   15.55   0
  -4  -4  18   31.78   16.26   0
  -4   4  18   12.86   15.76   0
  -2  -4  18    0.43   15.98   0
   2   4 -18   -6.57   15.62   0
   2  -4 -18  -13.54   15.01   0
  -2   4  18   12.25   15.40   0
   7   5 -18    5.32   15.72   0
   7  -5 -18    2.12   10.83   0
  -7  -5  18  -11.91   15.99   0
  -7   5  18   11.27   10.86   0
   5   5 -18  -15.18   11.06   0
  -5  -5  18    2.14   11.31   0
   5  -5 -18    0.11   15.21   0
  -5   5  18  -16.84   15.45   0
  -3  -5  18   11.97   15.97   0
   3   5 -18   16.59   15.35   0
   3  -5 -18    9.91   10.52   0
  -3   5  18   -7.93   10.97   0
  -6   0  19    8.29   10.96   0
   6   0 -19   -0.83   10.99   0
  -4   0  19   -1.85   15.76   0
   4   0 -19    4.72   15.42   0
  -7  -1  19   72.35   11.74   0
   7   1 -19   56.92   17.32   0
  -7   1  19   60.55   16.35   0
   7  -1 -19   67.90   17.58   0
  -5  -1  19   37.23   16.06   0
  -5   1  19   34.26   15.84   0
   5   1 -19   31.68   11.04   0
   5  -1 -19   11.01   15.94   0
  -3  -1  19   20.00   15.85   0
  -3   1  19   -0.29   15.73   0
   3   1 -19   24.90   17.30   0
   3  -1 -19   18.70   15.50   0
  -6  -2  19   13.37   15.80   0
   6   2 -19   21.81   16.97   0
  -6   2  19   -4.25   11.09   0
   6  -2 -19   13.22   11.17   0
   4  -2 -19   32.74   11.25   0
  -4  -2  19   40.98   11.71   0
   4   2 -19   35.75   15.60   0
  -4   2  19   18.15   15.78   0
;
_shelx_hkl_checksum     18690
_shelx_res_file
;
TITL Ni(SeCN)2(pyridine)4
    ta198.res
    created by SHELXL-2018/3 at 14:43:10 on 17-Dec-2022
CELL 0.71073  12.4422  13.2302  15.0723  90.000 108.755  90.000
ZERR    4.00   0.0010   0.0009   0.0012   0.000   0.009   0.000
LATT  7
SYMM -X, Y, 0.5-Z
SFAC C H N NI SE
UNIT 88 80 24 4 8
L.S. 10
ACTA
TEMP -103
BOND $H
HTAB
EQIV $2 x+1/2, y-1/2, z
HTAB C11 Se1_$2
EQIV $1 -x+3/2, -y+3/2, -z+1
HTAB C11 N1_$1
EQIV $3 -x+1, -y+1, -z+1
HTAB C12 Se1_$3
HTAB C15 N1
HTAB C21 N1
EQIV $4 -x+1, y, -z+3/2
HTAB C22 Se1_$4
HTAB C25 Se1_$2
HTAB C25 N1_$1
WGHT    0.046100
FVAR       0.28354
NI1   4    0.750000    0.750000    0.500000    10.50000    0.01351    0.01656 =
         0.02029   -0.00075    0.00617    0.00038
N11   3    0.635595    0.627695    0.437977    11.00000    0.01816    0.02013 =
         0.02272   -0.00238    0.00611   -0.00140
C11   1    0.669688    0.530951    0.449233    11.00000    0.02678    0.02156 =
         0.03423   -0.00159    0.00902    0.00056
AFIX  43
H11   2    0.747512    0.517340    0.481265    11.00000   -1.20000
AFIX   0
C12   1    0.597107    0.449721    0.416487    11.00000    0.04423    0.02251 =
         0.04301   -0.00521    0.01450   -0.00593
AFIX  43
H12   2    0.624361    0.382260    0.427221    11.00000   -1.20000
AFIX   0
C13   1    0.484102    0.469188    0.367830    11.00000    0.04077    0.03533 =
         0.04362   -0.01403    0.01430   -0.01990
AFIX  43
H13   2    0.432159    0.415397    0.344311    11.00000   -1.20000
AFIX   0
C14   1    0.448664    0.568482    0.354284    11.00000    0.02209    0.04147 =
         0.04618   -0.00699    0.00040   -0.00947
AFIX  43
H14   2    0.371805    0.584215    0.320745    11.00000   -1.20000
AFIX   0
C15   1    0.526504    0.644834    0.390175    11.00000    0.02281    0.02752 =
         0.03334   -0.00194    0.00380   -0.00158
AFIX  43
H15   2    0.501079    0.712884    0.380325    11.00000   -1.20000
AFIX   0
N21   3    0.787752    0.687632    0.639472    11.00000    0.01733    0.02040 =
         0.02008   -0.00061    0.00608   -0.00110
C21   1    0.754715    0.733645    0.706325    11.00000    0.02307    0.03000 =
         0.02445   -0.00563    0.00782   -0.00038
AFIX  43
H21   2    0.716401    0.796653    0.692048    11.00000   -1.20000
AFIX   0
C22   1    0.774180    0.693103    0.794785    11.00000    0.03154    0.04279 =
         0.02072   -0.00670    0.01032   -0.00245
AFIX  43
H22   2    0.750093    0.728412    0.839944    11.00000   -1.20000
AFIX   0
C23   1    0.828812    0.601025    0.817190    11.00000    0.02788    0.04668 =
         0.01977    0.00367    0.00594   -0.00475
AFIX  43
H23   2    0.842008    0.571618    0.877261    11.00000   -1.20000
AFIX   0
C24   1    0.863779    0.552842    0.749474    11.00000    0.02951    0.02961 =
         0.03015    0.00728    0.00880    0.00482
AFIX  43
H24   2    0.901305    0.489356    0.762043    11.00000   -1.20000
AFIX   0
C25   1    0.842803    0.599344    0.662761    11.00000    0.02425    0.02427 =
         0.02486   -0.00085    0.00794    0.00288
AFIX  43
H25   2    0.868951    0.566730    0.617400    11.00000   -1.20000
AFIX   0
SE1   5    0.415956    0.850232    0.582231    11.00000    0.02946    0.02786 =
         0.04138    0.00093    0.02390    0.00354
C1    1    0.536643    0.837745    0.542772    11.00000    0.02250    0.01504 =
         0.01857   -0.00006    0.00284    0.00239
N1    3    0.615386    0.827485    0.519011    11.00000    0.01864    0.02352 =
         0.02696    0.00067    0.00840    0.00282
HKLF 4
REM  Ni(SeCN)2(pyridine)4
REM wR2 = 0.0751, GooF = S = 1.018, Restrained GooF = 1.018 for all data
REM R1 = 0.0303 for 1971 Fo > 4sig(Fo) and 0.0429 for all 2485 data
REM 142 parameters refined using 0 restraints
END
WGHT      0.0460      0.0000
REM Instructions for potential hydrogen bonds
HTAB C11 Se1_$2
HTAB C11 N1_$1
HTAB C12 Se1_$3
HTAB C15 N1
HTAB C21 N1
HTAB C22 Se1_$4
HTAB C25 Se1_$2
HTAB C25 N1_$1
REM Highest difference peak  0.885,  deepest hole -0.639,  1-sigma level  0.082
Q1    1   0.5000  0.5000  0.5000  10.50000  0.05    0.89
Q2    1   0.4516  0.8290  0.6240  11.00000  0.05    0.32
Q3    1   0.6801  0.8160  0.5315  11.00000  0.05    0.31
Q4    1   0.6751  0.6724  0.4449  11.00000  0.05    0.27
Q5    1   0.4960  0.5963  0.3691  11.00000  0.05    0.27
Q6    1   0.4364  0.8720  0.5019  11.00000  0.05    0.26
Q7    1   0.4031  0.7435  0.6003  11.00000  0.05    0.25
Q8    1   0.7729  0.7029  0.5916  11.00000  0.05    0.25
Q9    1   0.3827  0.8515  0.6611  11.00000  0.05    0.25
Q10   1   0.4018  0.8880  0.6615  11.00000  0.05    0.24
Q11   1   0.7978  0.5150  0.6675  11.00000  0.05    0.24
Q12   1   0.7165  0.8872  0.7173  11.00000  0.05    0.23
Q13   1   0.4725  0.3279  0.3127  11.00000  0.05    0.23
Q14   1   0.7203  0.4687  0.5815  11.00000  0.05    0.23
Q15   1   0.9137  0.5814  0.6273  11.00000  0.05    0.23
Q16   1   0.3988  0.4180  0.3621  11.00000  0.05    0.23
Q17   1   0.9744  0.6479  0.8350  11.00000  0.05    0.23
Q18   1   0.3772  0.7783  0.6325  11.00000  0.05    0.23
Q19   1   0.3617  0.3711  0.3984  11.00000  0.05    0.22
Q20   1   0.4795  0.9307  0.5540  11.00000  0.05    0.22
;
_shelx_res_checksum     80018
