# Supplementary material for: Synthesis, crystal structure and properties of bis­(iso­seleno­cyanato-κN)tetra­kis­(pyridine-κN)nickel(II)
Source: Acta Crystallogr E Crystallogr Commun. 2023 Jan 12;79(Pt 2):90–4. doi: 10.1107/S2056989023000245 (PMC9912460; doi:10.1107/S2056989023000245)
Supplement: Supplementary file 2 [file e-79-00090-Isup2.hkl]

#
# h,k,l, Fc-squared, Fo-squared, sigma(Fo-squared), status flag
#
data_I
_shelx_title ' Ni(SeCN)2(pyridine)4'
_shelx_refln_list_code          4
_shelx_F_calc_maximum      352.87
_exptl_crystal_F_000      1160.00
_reflns_d_resolution_high  0.7828

loop_
 _space_group_symop_operation_xyz
 'x, y, z'
 '-x, y, -z+1/2'
 'x+1/2, y+1/2, z'
 '-x+1/2, y+1/2, -z+1/2'
 '-x, -y, -z'
 'x, -y, z-1/2'
 '-x+1/2, -y+1/2, -z'
 'x+1/2, -y+1/2, z-1/2'

_cell_length_a    12.4422
_cell_length_b    13.2302
_cell_length_c    15.0723
_cell_angle_alpha  90.000
_cell_angle_beta  108.755
_cell_angle_gamma  90.000

_shelx_F_squared_multiplier     1.000

loop_
 _refln_index_h
 _refln_index_k
 _refln_index_l
 _refln_F_squared_calc
 _refln_F_squared_meas
 _refln_F_squared_sigma
 _refln_observed_status
   2   0   0        474.09        307.96       135.71 o
   4   0   0       1497.88       1505.35       122.43 o
   6   0   0      45591.42      43769.00       313.73 o
   8   0   0       1935.58       2126.54       107.68 o
  10   0   0        659.38        675.80       176.38 o
  12   0   0      10079.36      10279.75       279.50 o
  14   0   0        313.04        292.93       259.22 o
   1   1   0       3156.73       2455.03       212.70 o
   3   1   0      11979.64      11269.46       181.33 o
   5   1   0       8454.14       8109.18       133.57 o
   7   1   0       5871.92       6207.15       117.41 o
   9   1   0         46.96         65.02        87.68 o
  11   1   0       1299.73       1238.37       123.88 o
  13   1   0       1319.26       1233.48       153.08 o
  15   1   0          6.65         -5.10       284.35 o
   2   2   0      26915.19      25154.00       802.73 o
   4   2   0      23877.12      22875.24       196.28 o
   6   2   0      34644.03      34577.62       231.58 o
   8   2   0       4382.00       4039.16       121.54 o
  10   2   0        563.68        602.45        90.17 o
  12   2   0       2072.65       1989.56       158.17 o
  14   2   0        689.05        737.78       201.58 o
   1   3   0      79676.49      78752.91       536.61 o
   3   3   0       1843.41       1611.51       104.24 o
   5   3   0      10208.98       9785.05       119.53 o
   7   3   0      25596.05      25260.38       309.30 o
   9   3   0        446.98        507.40        85.08 o
  11   3   0       5498.69       5297.98       114.14 o
  13   3   0       1924.27       1833.62       142.92 o
   2   4   0      48405.18      45763.00       374.53 o
   4   4   0      51031.57      51498.91       660.33 o
   6   4   0        190.30        164.92        69.88 o
   8   4   0      12182.77      12923.37       133.21 o
  10   4   0       5540.62       5551.23       110.23 o
  12   4   0         20.15         10.59       100.46 o
  14   4   0       2704.38       2532.53       207.23 o
   1   5   0        599.58        566.96       124.39 o
   3   5   0          0.80        -56.10       115.80 o
   5   5   0        283.59        270.61        66.83 o
   7   5   0       1719.03       1862.41       107.02 o
   9   5   0       2567.60       2525.76        91.03 o
  11   5   0       1138.14       1217.91       108.36 o
  13   5   0        172.42        262.90       156.84 o
   0   6   0       8449.27       8825.54       170.54 o
   2   6   0      31060.61      29172.58       248.28 o
   4   6   0      12015.33      10634.75       185.21 o
   6   6   0       2300.54       2302.52        75.23 o
   8   6   0       6778.33       7111.29       100.41 o
  10   6   0      11762.97      11881.60       269.49 o
  12   6   0        198.84        209.54       119.28 o
  14   6   0       1462.08       1225.71       195.41 o
   1   7   0      16476.06      15800.19       198.52 o
   3   7   0       2248.55       2408.26       101.75 o
   5   7   0      20104.68      19398.96       219.54 o
   7   7   0      13732.56      14797.03       143.37 o
   9   7   0         86.14        126.37        87.84 o
  11   7   0       5006.19       5135.78       131.70 o
  13   7   0        864.01        815.30       147.32 o
   0   8   0       4528.41       4382.29       137.70 o
   2   8   0       1544.25       1542.90       119.91 o
   4   8   0       1688.49       1676.87       120.90 o
   6   8   0       4645.09       4541.24       250.64 o
   8   8   0       1161.05       1217.56        83.65 o
  10   8   0       2412.93       2409.19       129.35 o
  12   8   0       4642.90       4770.45       200.39 o
   1   9   0       5819.39       6233.63       225.70 o
   3   9   0        143.73        163.20       109.46 o
   5   9   0       5279.71       5500.29       160.71 o
   7   9   0       1124.41        998.42        98.10 o
   9   9   0        625.70        774.60       111.47 o
  11   9   0         97.59         95.11       106.31 o
   0  10   0      40070.63      42669.49       264.82 o
   2  10   0       2807.81       2938.22       119.66 o
   4  10   0         77.98        185.21        93.79 o
   6  10   0      20862.91      20849.40       331.56 o
   8  10   0        415.54        579.50       212.39 o
  10  10   0         14.12        -49.86       106.33 o
  12  10   0       4418.07       4195.22       139.32 o
   1  11   0         89.35         53.62        95.08 o
   3  11   0        699.80        761.82        79.82 o
   5  11   0       3732.85       3358.09       229.62 o
   7  11   0       2285.26       2272.05       221.72 o
   9  11   0        215.06        226.12        90.29 o
  11  11   0        546.06        518.54       114.88 o
   0  12   0       3979.85       4540.39       115.93 o
   2  12   0        549.82        438.65        78.02 o
   4  12   0       1237.94       1108.15        95.02 o
   6  12   0       4836.08       4806.55       102.50 o
   8  12   0        354.80        410.00        90.54 o
  10  12   0        408.30        297.20       113.38 o
   1  13   0       5793.51       6043.11       109.20 o
   3  13   0          9.40         -3.92        91.16 o
   5  13   0       4899.09       5215.45       358.36 o
   7  13   0       1013.15        991.32        92.93 o
   9  13   0          2.11        -32.84        91.63 o
   0  14   0         30.88       -145.66       160.21 o
   2  14   0       6808.81       7272.89       499.98 o
   4  14   0       2470.15       2525.40       117.49 o
   6  14   0        836.50        814.61       134.72 o
   8  14   0       2482.87       2286.34        91.37 o
   1  15   0        303.96        428.83       129.74 o
   3  15   0         24.04         10.42        77.14 o
   5  15   0        140.22        235.55        82.99 o
   0  16   0        284.17        399.28       188.32 o
   2  16   0       3587.08       3473.60       215.69 o
   4  16   0       1655.54       1353.85       218.24 o
 -15   1   1       4312.57       3779.03       198.15 o
 -13   1   1         44.66          4.09       124.48 o
 -11   1   1       2243.41       2182.16        96.58 o
  -9   1   1      33054.73      35360.43       323.11 o
  -7   1   1       1434.27       1465.77        69.87 o
  -5   1   1      19583.97      19565.13       162.61 o
  -3   1   1      89286.82      83034.20       621.19 o
  -1   1   1       9519.71       7794.86       141.66 o
   1   1   1      15972.22      14522.23       364.83 o
   3   1   1      18945.01      17493.72       252.12 o
   5   1   1       8985.62       9419.14       163.68 o
   7   1   1       2600.42       2553.41       108.50 o
   9   1   1      24729.29      25289.82       261.89 o
  11   1   1       2930.39       2963.03       147.73 o
  13   1   1        254.72        296.66       220.41 o
 -14   2   1       3027.26       3117.72       162.15 o
 -12   2   1        504.28        469.87        97.56 o
 -10   2   1       3364.47       3447.74        95.43 o
  -8   2   1      11786.16      11342.59       145.99 o
  -6   2   1      11309.34      11368.54       109.45 o
  -4   2   1       5942.42       5771.55        95.76 o
  -2   2   1      96935.32      88604.88       445.89 o
   0   2   1        538.13        488.86        80.83 o
   2   2   1       1044.97       1078.07       164.07 o
   4   2   1      17437.15      16637.01       285.31 o
   6   2   1       5857.14       5534.78       127.20 o
   8   2   1       1285.99       1228.84        95.68 o
  10   2   1       8035.50       8480.38       220.91 o
  12   2   1        345.15        557.38       203.87 o
  14   2   1       1722.27       1664.98       202.26 o
 -15   3   1        580.92        538.32       170.92 o
 -13   3   1       3027.69       3069.03       114.09 o
 -11   3   1       1208.08       1273.22        85.30 o
  -9   3   1       1847.77       1987.11       100.15 o
  -7   3   1      28106.41      28226.92       375.08 o
  -5   3   1      15166.70      15339.23       136.51 o
  -3   3   1       1918.01       1725.93        78.43 o
  -1   3   1       9224.70       8427.68       350.83 o
   1   3   1      24322.56      22768.62       299.90 o
   3   3   1       9346.08       9182.78       232.48 o
   5   3   1      21585.84      21723.25       429.07 o
   7   3   1       1575.39       1355.75        83.07 o
   9   3   1       1351.09       1431.32       101.78 o
  11   3   1       4810.23       4848.62       176.88 o
  13   3   1        854.45        843.22       200.51 o
 -14   4   1        950.05        896.64       127.82 o
 -12   4   1        696.92        721.08       104.46 o
 -10   4   1       1399.75       1374.01        91.08 o
  -8   4   1       3522.13       3432.94        81.72 o
  -6   4   1        108.42         81.83        69.82 o
  -4   4   1        211.35        173.08        54.17 o
  -2   4   1      25865.31      24754.70       265.82 o
   0   4   1       7422.16       7115.46       185.71 o
   2   4   1        990.24       1181.80       136.70 o
   4   4   1      39218.71      39829.47       379.88 o
   6   4   1        290.10        324.92        72.32 o
   8   4   1       3342.35       3318.10       107.12 o
  10   4   1       3756.56       3662.41       129.38 o
  12   4   1       1208.61       1080.55       201.51 o
  14   4   1        546.93        605.82       160.48 o
 -13   5   1       9683.01       9228.94       222.44 o
 -11   5   1       6044.89       6368.94       114.47 o
  -9   5   1       6500.76       6710.91       171.44 o
  -7   5   1      28300.11      28331.06       152.68 o
  -5   5   1       1303.48       1216.05        66.16 o
  -3   5   1        792.14       1034.80        75.34 o
  -1   5   1      46722.71      43911.49       323.90 o
   1   5   1       2688.61       2562.88       109.71 o
   3   5   1        771.77        732.52       122.02 o
   5   5   1      39438.75      36814.82       337.84 o
   7   5   1       3867.71       3930.52       104.62 o
   9   5   1       1462.85       1536.13       109.01 o
  11   5   1      12198.38      13120.67       325.65 o
  13   5   1       2100.94       1919.92       203.87 o
 -14   6   1        941.14        957.35       257.48 o
 -12   6   1         48.25        -12.59        87.89 o
 -10   6   1         36.64         35.44        83.86 o
  -8   6   1       2284.98       2281.30        88.52 o
  -6   6   1       5080.40       5069.22       108.02 o
  -4   6   1       8543.95       8725.97        93.11 o
  -2   6   1      17205.69      16986.72       208.10 o
   0   6   1      15969.66      16230.44       204.62 o
   2   6   1      10325.09      10672.81       185.96 o
   4   6   1       7219.90       6671.77       164.44 o
   6   6   1       2080.59       2195.17       117.55 o
   8   6   1       5771.28       5890.91       184.84 o
  10   6   1       1172.21       1302.04       105.64 o
  12   6   1         73.19         68.28       132.31 o
 -13   7   1       1796.20       1720.33       149.54 o
 -11   7   1       1204.45       1373.47        93.99 o
  -9   7   1         74.82        177.03        75.17 o
  -7   7   1       7105.23       7315.05        89.07 o
  -5   7   1       2012.10       1896.36        58.71 o
  -3   7   1        660.79        451.28       115.80 o
  -1   7   1      13026.04      13430.23       186.46 o
   1   7   1        560.50        443.74        92.98 o
   3   7   1       1276.54       1091.75       120.66 o
   5   7   1       8910.26       8906.76       171.90 o
   7   7   1      10132.00      10482.66       194.91 o
   9   7   1       1069.92       1143.53       140.68 o
  11   7   1       6361.73       6094.96       148.92 o
  13   7   1        571.03        566.49       132.69 o
 -12   8   1       1506.43       1442.76       109.36 o
 -10   8   1       3310.82       3405.46       133.09 o
  -8   8   1       6117.18       6435.08       119.32 o
  -6   8   1       1868.81       2155.26        88.59 o
  -4   8   1       1969.27       1833.84        91.67 o
  -2   8   1      11465.20      10433.74       166.06 o
   0   8   1      11371.41      11677.45       113.94 o
   2   8   1       9669.14      10063.77       193.98 o
   4   8   1       9677.20       9120.46       163.82 o
   6   8   1       2178.74       2294.20       149.39 o
   8   8   1        718.58        799.89        92.08 o
  10   8   1       3286.04       3440.57       133.25 o
  12   8   1       1109.79        992.67       116.71 o
 -11   9   1       1098.96       1177.32        93.36 o
  -9   9   1      13448.92      14528.15       531.44 o
  -7   9   1       3826.84       3722.59        93.18 o
  -5   9   1       1117.63       1285.99        90.24 o
  -3   9   1      16283.15      15244.30       181.61 o
  -1   9   1       1250.16       1377.34       115.31 o
   1   9   1       8162.26       8238.08        99.05 o
   3   9   1      20081.23      21158.16       457.37 o
   5   9   1         80.64         98.16        79.75 o
   7   9   1       1468.31       1412.53        99.55 o
   9   9   1      13168.58      13737.64       502.03 o
  11   9   1          8.00        -45.03       114.58 o
 -12  10   1         35.47          6.45       128.79 o
 -10  10   1        453.87        391.44        88.89 o
  -8  10   1        136.28        269.57        91.74 o
  -6  10   1        185.21        310.58        77.65 o
  -4  10   1        128.78         90.68       135.46 o
  -2  10   1       1307.54       1295.87       141.30 o
   0  10   1          0.25         72.03        97.27 o
   2  10   1       4193.08       4187.90       108.10 o
   4  10   1        368.44        382.21        79.70 o
   6  10   1         12.80         40.57        93.51 o
   8  10   1        475.16        410.12        91.20 o
  10  10   1         57.57         67.29        87.57 o
 -11  11   1        660.86        620.78       131.03 o
  -9  11   1       6658.36       6636.06       115.38 o
  -7  11   1        374.44        483.36       115.60 o
  -5  11   1       3214.97       3092.46        88.55 o
  -3  11   1       8284.40       8175.36       167.67 o
  -1  11   1       1028.74       1092.82        98.69 o
   1  11   1        964.85        921.15        98.64 o
   3  11   1      18607.81      19219.58       259.10 o
   5  11   1         29.23         63.37        74.96 o
   7  11   1       1421.42       1434.03       110.73 o
   9  11   1       6319.82       6597.74       251.40 o
  11  11   1        199.25        144.97       105.22 o
 -10  12   1        209.45         67.10       107.83 o
  -8  12   1       7008.93       6877.49       391.20 o
  -6  12   1        670.85        658.87        94.24 o
  -4  12   1       2468.30       2457.17        74.53 o
  -2  12   1       8646.70       8824.39       244.55 o
   0  12   1       4846.80       4856.78       125.20 o
   2  12   1       1529.82       1597.94        97.18 o
   4  12   1       3694.51       3746.62        88.66 o
   6  12   1        209.19        341.62       111.51 o
   8  12   1        455.33        452.46        78.32 o
  10  12   1       1264.96        713.67        97.07 o
  -9  13   1         17.74          4.24        93.53 o
  -7  13   1       2901.19       2804.36       115.68 o
  -5  13   1       2363.20       2416.78        96.96 o
  -3  13   1        318.80        515.42        80.51 o
  -1  13   1       4737.10       4552.28        91.62 o
   1  13   1       3894.51       3929.94       103.30 o
   3  13   1        113.88        -21.49        91.98 o
   5  13   1       3099.43       3237.65       101.81 o
   7  13   1        403.06        275.26        82.06 o
   9  13   1        352.92        260.46        93.04 o
  -8  14   1       1700.10       1735.02       154.05 o
  -6  14   1        304.93        367.83       103.53 o
  -4  14   1        106.54        285.78        91.38 o
  -2  14   1       1313.14       1588.66       132.04 o
   0  14   1        692.18        792.28        81.75 o
   2  14   1        223.01        140.98       194.17 o
   4  14   1       1338.35       1319.44       113.24 o
   6  14   1        486.23        302.04       105.47 o
   8  14   1        747.96        566.18        94.71 o
  -7  15   1       6146.93       5344.96       121.74 o
  -5  15   1        575.53        577.27        85.31 o
  -3  15   1         31.42         15.25        88.13 o
  -1  15   1       7961.16       7226.89       130.60 o
   1  15   1       1129.77       1291.98       100.38 o
   3  15   1        610.81        596.04       105.75 o
   5  15   1       3251.63       3268.26       198.58 o
  -4  16   1        500.01        436.76       111.59 o
  -2  16   1       2242.78       2263.10       113.76 o
   0  16   1       1243.79       1103.12       113.11 o
   2  16   1       1172.26        995.55       135.26 o
   4  16   1       1655.14       1318.09       313.02 o
 -14   0   2       8506.34       7704.31       225.89 o
 -12   0   2       4771.09       4951.10       284.85 o
 -10   0   2       5247.89       5669.79       127.86 o
  -8   0   2      25400.53      25150.90       193.15 o
  -6   0   2      14154.55      13608.88       458.74 o
  -4   0   2      17628.44      17908.20       196.80 o
  -2   0   2      31566.94      27431.31       267.65 o
   0   0   2      51886.17      45612.12       618.95 o
   4   0   2       3441.66       3190.66       300.64 o
   6   0   2      28971.05      29603.96       530.51 o
   8   0   2       4402.83       4626.22       272.53 o
  10   0   2       3787.35       3890.34       291.94 o
 -15   1   2        954.66        978.18       168.60 o
 -13   1   2         10.72         26.86        96.52 o
 -11   1   2       3019.83       2947.55        79.67 o
  -9   1   2       5606.50       5774.60       103.43 o
  -7   1   2       1748.87       1888.46        68.63 o
  -5   1   2      22621.98      22842.84       226.90 o
  -3   1   2        575.82        531.34        70.27 o
  -1   1   2        207.83        208.52        67.54 o
   1   1   2       1150.81        952.84        90.27 o
   3   1   2      38499.93      37896.74       498.67 o
   5   1   2        527.62        524.42       154.99 o
   7   1   2       6644.47       6799.39       230.86 o
   9   1   2       1682.44       1853.99       215.19 o
  11   1   2          1.43          3.40       137.07 o
 -14   2   2       1327.59       1358.23       106.60 o
 -12   2   2       1027.46       1029.67        82.60 o
 -10   2   2        972.64       1128.27        74.80 o
  -8   2   2       7383.16       7033.40        85.25 o
  -6   2   2      14266.45      14366.79       109.89 o
  -4   2   2       3709.05       3801.28        78.69 o
  -2   2   2        525.55        669.36        67.19 o
   0   2   2      16042.04      14176.51       167.28 o
   2   2   2       2208.04       2014.33       159.96 o
   4   2   2       3425.50       3117.65       273.40 o
   6   2   2       1057.67        768.84       128.37 o
   8   2   2       1003.59        947.46       181.98 o
  10   2   2       1697.66       1894.17       185.34 o
  12   2   2        751.18        850.28       161.43 o
 -15   3   2       2916.70       2473.88       128.95 o
 -13   3   2        290.76        267.43        94.44 o
 -11   3   2      10207.82      10284.17       118.68 o
  -9   3   2      20949.37      21978.08       243.38 o
  -7   3   2       1796.77       1953.80        62.58 o
  -5   3   2      28256.98      27265.63       266.81 o
  -3   3   2      14994.23      13936.98       123.65 o
  -1   3   2       2576.83       2718.29       100.52 o
   1   3   2      60836.89      56886.84       424.04 o
   3   3   2      10588.17      10545.46       164.40 o
   5   3   2       4010.79       3771.87       125.68 o
   7   3   2      12540.74      12727.24       200.69 o
   9   3   2      14129.45      14076.68       244.17 o
  11   3   2          5.94         36.12       124.00 o
  13   3   2        498.86        367.31       175.54 o
 -14   4   2          6.48        -27.73       121.59 o
 -12   4   2        600.93        679.65        91.42 o
 -10   4   2       9984.56      10406.66       189.13 o
  -8   4   2        115.04        115.67        64.71 o
  -6   4   2        239.96        298.04        53.54 o
  -4   4   2      56344.33      55121.49       517.93 o
  -2   4   2          8.48         21.73        72.52 o
   0   4   2       2468.44       2262.75       108.90 o
   2   4   2      72898.12      69274.09       417.20 o
   4   4   2         29.37         76.87       119.16 o
   6   4   2        544.38        627.00        91.57 o
   8   4   2       7484.75       8424.61       162.48 o
  10   4   2        678.90        527.65       138.07 o
  12   4   2        656.62        648.76       124.39 o
  14   4   2       4000.34       3804.92       305.06 o
 -13   5   2        160.84         99.18        89.69 o
 -11   5   2        370.23        445.47        73.60 o
  -9   5   2         21.59         81.08        68.89 o
  -7   5   2       1660.20       1841.18        72.36 o
  -5   5   2        537.24        640.54        70.72 o
  -3   5   2         28.98         35.40        57.91 o
  -1   5   2        478.02        382.37        70.98 o
   1   5   2       1937.57       1924.02       130.11 o
   3   5   2       1526.72       1897.56       138.32 o
   5   5   2        679.85        785.88       148.89 o
   7   5   2        984.41       1146.88       113.81 o
   9   5   2         23.32         63.57       105.14 o
  11   5   2        420.64        440.81       114.57 o
  13   5   2        102.36        229.99       158.93 o
 -14   6   2         37.64         18.86       120.64 o
 -12   6   2        145.07         96.31        88.61 o
 -10   6   2      11919.97      12527.30       172.27 o
  -8   6   2        200.76        222.62        80.20 o
  -6   6   2         58.40         46.15        63.92 o
  -4   6   2      47311.75      45080.84      1518.10 o
  -2   6   2         20.35         -4.08        57.03 o
   0   6   2       7290.25       7853.32       141.30 o
   2   6   2      48066.59      48013.05       364.08 o
   4   6   2       1515.12       1584.99        88.07 o
   6   6   2       1247.95       1353.58       152.87 o
   8   6   2      12969.89      13279.73       160.34 o
  10   6   2         39.09          6.19       107.50 o
  12   6   2        105.39         30.41       133.37 o
 -13   7   2         83.51        106.92       120.56 o
 -11   7   2       3739.16       3918.67       133.16 o
  -9   7   2      13239.76      13470.42       117.80 o
  -7   7   2        200.51        113.58        81.10 o
  -5   7   2       9868.83       9568.12       165.79 o
  -3   7   2      13766.64      13703.40       599.24 o
  -1   7   2       1840.51       1865.94       127.12 o
   1   7   2      13849.69      12541.49       156.85 o
   3   7   2       8552.80       8082.91       132.29 o
   5   7   2        141.48        184.54        78.10 o
   7   7   2      11682.51      12114.42       147.60 o
   9   7   2       5726.35       5756.25       129.67 o
  11   7   2         30.60        -64.64        98.41 o
  13   7   2       1832.11       1727.30       148.39 o
 -12   8   2       2003.12       2056.15       127.49 o
 -10   8   2       1046.24        870.92        97.58 o
  -8   8   2       1256.35       1319.80        78.26 o
  -6   8   2       3463.89       3511.65        89.41 o
  -4   8   2         10.04         -0.17        49.23 o
  -2   8   2      12974.78      12137.10       171.41 o
   0   8   2      10070.90       9969.28       140.31 o
   2   8   2        321.99        289.96        65.10 o
   4   8   2       8638.58       8719.42       112.76 o
   6   8   2       3354.69       3582.97       139.56 o
   8   8   2       1868.41       1784.86        79.72 o
  10   8   2       2331.04       2443.80       103.52 o
  12   8   2        202.04        215.76       113.90 o
 -13   9   2          0.84         43.28       127.41 o
 -11   9   2        569.91        479.04       109.60 o
  -9   9   2       2533.43       2887.47       108.18 o
  -7   9   2          9.32        -79.19        96.48 o
  -5   9   2       2615.42       2731.97       104.89 o
  -3   9   2       3274.11       3235.19       126.25 o
  -1   9   2        712.19        868.97       112.07 o
   1   9   2       7199.25       7840.66       105.43 o
   3   9   2       1884.83       2231.00       146.22 o
   5   9   2         78.63        -64.11        96.21 o
   7   9   2       1243.92       1152.85        72.37 o
   9   9   2       1477.32       1429.54        93.65 o
  11   9   2          3.93        -97.02        97.02 o
 -12  10   2       1922.83       1655.29       135.88 o
 -10  10   2       1549.69       1608.86        93.26 o
  -8  10   2       5907.00       5922.38       305.74 o
  -6  10   2       6924.06       7388.03       255.93 o
  -4  10   2       4896.53       5017.36        94.91 o
  -2  10   2      14078.74      14975.50       190.81 o
   0  10   2      21147.40      22941.93       434.05 o
   2  10   2       4657.28       4931.55       110.73 o
   4  10   2      11240.87      11566.17       291.75 o
   6  10   2       7620.60       7585.74       377.27 o
   8  10   2       2028.63       2162.77       165.31 o
  10  10   2       2808.71       2933.76       153.29 o
 -11  11   2       1885.93       1660.25       133.89 o
  -9  11   2        602.23        647.05        94.59 o
  -7  11   2        135.64        241.78        94.07 o
  -5  11   2       1510.24       1344.32        97.82 o
  -3  11   2        844.02        687.86       135.21 o
  -1  11   2          1.92        -19.29       107.66 o
   1  11   2        117.32         88.03        78.49 o
   3  11   2       2266.46       2198.00       102.16 o
   5  11   2        788.79        745.91       113.44 o
   7  11   2       2957.80       3042.74        98.28 o
   9  11   2       1297.96       1370.49       108.52 o
 -10  12   2         60.79        120.64       104.47 o
  -8  12   2       3300.48       3618.18       134.84 o
  -6  12   2       3039.49       3229.47       386.97 o
  -4  12   2        823.09        836.41       125.76 o
  -2  12   2        614.05        763.36       196.10 o
   0  12   2       3709.23       3796.23       105.51 o
   2  12   2        839.83        823.78        78.32 o
   4  12   2       1953.44       2080.78       150.70 o
   6  12   2       2377.79       2391.24       118.04 o
   8  12   2        268.35        453.91       109.53 o
  -9  13   2       2045.02       2439.60       174.52 o
  -7  13   2        269.95        248.37       133.84 o
  -5  13   2       2412.22       2578.19       200.45 o
  -3  13   2       6950.06       7591.05       295.17 o
  -1  13   2        165.60         38.18        65.59 o
   1  13   2       8283.61       8363.51       124.23 o
   3  13   2       2591.97       2864.88       273.03 o
   5  13   2         32.53        177.85        89.60 o
   7  13   2       2987.32       3195.29       116.84 o
  -8  14   2        204.94         13.02       133.89 o
  -6  14   2         82.50        233.21        97.23 o
  -4  14   2       8231.84       8275.59       117.62 o
  -2  14   2         82.71         59.03       217.86 o
   0  14   2        100.67         64.07       110.47 o
   2  14   2       6092.90       6537.94       109.24 o
   4  14   2         95.14        -63.39       179.24 o
   6  14   2         80.85        127.64       246.66 o
  -7  15   2        212.61        356.86       109.88 o
  -5  15   2          1.28       -143.25       143.25 o
  -3  15   2         68.00         34.34        65.53 o
  -1  15   2         61.37         29.12       139.62 o
   1  15   2        152.98        233.21        93.97 o
   3  15   2          1.85        -34.75       129.89 o
   5  15   2        283.66        101.30       132.41 o
  -4  16   2       3342.01       3348.00       150.64 o
  -2  16   2        113.09         46.54       135.86 o
   0  16   2          1.85       -131.49       131.49 o
   2  16   2       4205.01       3632.23       166.31 o
   4  16   2          0.76         51.47       109.15 o
 -15   1   3       1049.06       1060.52       153.09 o
 -13   1   3        367.38        309.10        78.27 o
 -11   1   3      13900.33      14089.95       108.84 o
  -9   1   3       3093.50       3089.86        69.95 o
  -7   1   3       2844.16       3017.84        66.87 o
  -5   1   3      49940.54      48758.39       211.41 o
  -3   1   3        698.89        613.81        68.31 o
  -1   1   3       3313.35       3091.49        92.84 o
   1   1   3      68695.35      64215.12       583.25 o
   3   1   3        981.99        855.79       161.58 o
   5   1   3       4641.49       4957.81       171.66 o
   7   1   3      24041.60      24547.62       305.38 o
   9   1   3       4040.50       4067.62       206.86 o
 -14   2   3        422.88        426.16       103.65 o
 -12   2   3       2034.17       2053.96        82.87 o
 -10   2   3        288.20        310.18        66.48 o
  -8   2   3       2583.58       2447.93        63.55 o
  -6   2   3      20595.76      19694.64       250.76 o
  -4   2   3      20130.09      20327.13       127.80 o
  -2   2   3      18166.13      16347.53       153.82 o
   2   2   3      12433.49      12035.41       215.42 o
   4   2   3       4723.53       4364.01       188.57 o
   6   2   3      10813.70      10249.75       173.58 o
   8   2   3        799.41        807.61       125.45 o
  10   2   3        638.91        620.91       136.26 o
 -15   3   3        106.29         10.14       122.41 o
 -13   3   3       3624.06       3677.54       108.92 o
 -11   3   3         10.16        -13.16        75.52 o
  -9   3   3       4959.88       5044.23        89.61 o
  -7   3   3      14723.77      14293.36       186.54 o
  -5   3   3          1.21         20.90        59.70 o
  -3   3   3       5201.88       4730.49        80.34 o
  -1   3   3      13854.39      12206.87       117.53 o
   1   3   3        353.12        417.36        68.70 o
   3   3   3       5479.00       5293.65       114.21 o
   5   3   3      11784.02      11472.02       168.42 o
   7   3   3       1128.09       1119.92        86.97 o
   9   3   3       1553.17       1603.56       114.70 o
  11   3   3       3297.56       3483.26       169.72 o
 -14   4   3         42.51        -99.11       114.10 o
 -12   4   3       3002.91       2890.36       102.40 o
 -10   4   3       1543.33       1670.37        85.44 o
  -8   4   3       1202.03       1317.58        69.59 o
  -6   4   3      11382.70      11563.91       100.78 o
  -4   4   3       5165.33       5225.02        85.30 o
  -2   4   3       3048.89       2913.66        87.28 o
   0   4   3      25710.62      24557.79       299.81 o
   2   4   3      19885.18      20094.79       225.39 o
   4   4   3         78.04        155.67        84.80 o
   6   4   3      10988.51      10694.12       124.77 o
   8   4   3        154.89        215.07        98.11 o
  10   4   3       1743.07       1712.96       111.59 o
  12   4   3        951.36        842.54       139.15 o
 -13   5   3       6748.81       6568.79       116.66 o
 -11   5   3       1517.08       1563.15       100.79 o
  -9   5   3        103.20        108.32        85.70 o
  -7   5   3      32523.26      31291.78       517.65 o
  -5   5   3       3119.17       2850.50        91.80 o
  -3   5   3       6509.09       6274.78       113.59 o
  -1   5   3      37323.46      34218.24       159.92 o
   1   5   3       2499.35       2476.43       130.48 o
   3   5   3       7473.34       7541.16       124.57 o
   5   5   3      29622.57      30299.65       208.12 o
   7   5   3       6158.22       6313.90       110.52 o
   9   5   3       2078.96       2101.28       114.09 o
  11   5   3      10148.69      10154.59       158.41 o
  13   5   3         34.36         96.21       157.94 o
 -14   6   3        673.25        693.91       114.42 o
 -12   6   3       1098.14       1191.95        97.51 o
 -10   6   3       2901.56       3124.45       102.69 o
  -8   6   3       1051.57       1222.37        83.23 o
  -6   6   3      13535.57      13616.25       156.93 o
  -4   6   3       1822.24       1789.86        66.27 o
  -2   6   3       8048.83       7906.68       269.76 o
   0   6   3      15938.11      14567.26       176.26 o
   2   6   3       7818.63       7816.63       139.31 o
   4   6   3       2706.31       2876.16        96.34 o
   6   6   3       1446.52       1584.47       113.48 o
   8   6   3        442.30        522.11        82.33 o
  10   6   3        618.75        623.99       125.57 o
  12   6   3        581.95        625.10       163.46 o
 -13   7   3       1128.35       1146.49       108.87 o
 -11   7   3        307.88        133.42        95.57 o
  -9   7   3       2754.20       2838.10        77.29 o
  -7   7   3       2597.34       2835.04       103.93 o
  -5   7   3          6.15         32.72        55.33 o
  -3   7   3       6150.76       5841.11        84.73 o
  -1   7   3      17261.71      16670.15       193.92 o
   1   7   3        718.72        860.89       116.30 o
   3   7   3       6770.72       7347.20       110.37 o
   5   7   3      12666.98      13239.93       145.36 o
   7   7   3        836.34        943.93        72.29 o
   9   7   3         21.33        105.54       100.31 o
  11   7   3        811.41        808.66       113.08 o
 -12   8   3       2441.24       2337.34        95.56 o
 -10   8   3        128.08        212.77        92.99 o
  -8   8   3       3968.05       4184.27        90.20 o
  -6   8   3       9743.09      10336.98       120.99 o
  -4   8   3      11281.14      10973.32       308.95 o
  -2   8   3       3609.65       3283.17        81.66 o
   0   8   3      24017.19      23147.75       208.22 o
   2   8   3       7242.21       7467.61       244.11 o
   4   8   3       2212.21       2455.35       126.44 o
   6   8   3       4309.60       4529.71        98.44 o
   8   8   3        615.73        578.17        79.49 o
  10   8   3       1791.27       1865.27        92.35 o
  12   8   3        913.86        822.55       135.16 o
 -13   9   3        470.80        364.80       167.05 o
 -11   9   3       8048.74       8038.68       331.98 o
  -9   9   3        657.57        729.84        96.91 o
  -7   9   3       2444.95       2266.35        88.66 o
  -5   9   3      12551.80      12902.81       459.85 o
  -3   9   3       7541.22       7569.19       117.61 o
  -1   9   3        392.93        263.45        77.99 o
   1   9   3      20645.06      20341.20       176.88 o
   3   9   3       2164.86       2187.49        77.94 o
   5   9   3       1960.40       1984.58       164.32 o
   7   9   3      11176.69      11122.37       237.70 o
   9   9   3        808.29        895.89        80.73 o
  11   9   3         24.82        -68.16       106.53 o
 -12  10   3         58.50        131.36       167.74 o
 -10  10   3         43.22         40.88       113.01 o
  -8  10   3          2.47        -33.64        94.14 o
  -6  10   3        353.36        268.90       142.92 o
  -4  10   3        149.52        151.55        95.56 o
  -2  10   3         56.47         59.33        97.89 o
   0  10   3        251.85        220.54        97.40 o
   2  10   3       1523.47       1659.46       101.00 o
   4  10   3          1.86          3.62        76.04 o
   6  10   3        764.96        521.56        91.58 o
   8  10   3          0.42         -8.37        87.57 o
  10  10   3        188.01        208.75       113.00 o
 -11  11   3       3124.34       3034.45       133.90 o
  -9  11   3       1443.10       1427.69       143.11 o
  -7  11   3        323.92        374.72       182.91 o
  -5  11   3      17233.65      17584.85       700.11 o
  -3  11   3         25.68       -127.12       134.84 o
  -1  11   3       1365.13       1301.71       139.07 o
   1  11   3      16062.87      16841.18       299.40 o
   3  11   3       2241.95       2253.31       171.97 o
   5  11   3        210.57         52.81        74.83 o
   7  11   3       3651.88       3576.17       145.60 o
   9  11   3       1624.50       1535.57       111.43 o
 -10  12   3        464.28        509.63       132.79 o
  -8  12   3        870.43        897.32        95.49 o
  -6  12   3       6060.97       6301.64       131.63 o
  -4  12   3        186.60        343.09        76.05 o
  -2  12   3       2732.21       2758.79       117.98 o
   0  12   3      10850.49      11514.32       359.42 o
   2  12   3       2548.22       2489.03       100.71 o
   4  12   3       1236.54       1240.77       127.25 o
   6  12   3       3267.43       3204.25       100.26 o
   8  12   3        174.23        182.39       105.33 o
  -9  13   3        473.46        461.47       110.15 o
  -7  13   3       3982.01       3937.95       184.47 o
  -5  13   3         53.22        151.61       111.67 o
  -3  13   3       1731.21       1884.60        98.07 o
  -1  13   3       2749.93       2980.76       119.29 o
   1  13   3        518.60        659.15       186.71 o
   3  13   3        335.81        257.57       112.38 o
   5  13   3       2651.83       2578.11        98.95 o
   7  13   3        112.14          9.37       104.94 o
  -8  14   3        579.87        728.97       111.45 o
  -6  14   3       2535.21       2572.71       131.80 o
  -4  14   3        319.63        300.59        92.28 o
  -2  14   3        214.58        269.37       123.71 o
   0  14   3       2224.34       2395.49       117.46 o
   2  14   3        818.00        998.68        91.24 o
   4  14   3          8.19         25.24        76.32 o
   6  14   3        897.61        839.55       109.93 o
  -7  15   3       5809.33       5040.65       352.43 o
  -5  15   3        295.04        452.82       110.30 o
  -3  15   3        438.02        604.00       101.76 o
  -1  15   3       5210.98       5108.19       102.43 o
   1  15   3        148.60        219.45        92.05 o
   3  15   3        429.80        291.14       132.13 o
   5  15   3       3421.38       3132.64       303.69 o
  -4  16   3         93.27        -17.90       117.69 o
  -2  16   3        860.32        755.27       113.26 o
   0  16   3       1053.71       1024.28       109.51 o
   2  16   3        249.27        331.15       207.91 o
 -14   0   4      15230.19      15169.34       167.89 o
 -12   0   4         40.05         58.12        93.36 o
 -10   0   4         28.24         39.84       100.46 o
  -8   0   4      62614.23      61074.66       692.46 o
  -6   0   4        154.87        114.44        85.30 o
  -4   0   4       4116.24       4341.80       135.02 o
   0   0   4       5007.53       4302.39       138.47 o
   2   0   4       1669.13       1733.45       124.41 o
 -15   1   4        849.38        969.96       134.28 o
 -13   1   4       3216.62       3212.26        87.44 o
 -11   1   4        123.83         72.92        70.50 o
  -9   1   4      12170.71      12072.92       174.55 o
  -7   1   4      11631.51      11364.05        97.61 o
  -5   1   4       1581.03       1574.75        63.14 o
  -3   1   4       1453.19       1362.65        63.98 o
  -1   1   4       7751.41       7424.81       102.12 o
   1   1   4       1284.12       1187.62        79.43 o
   3   1   4       6157.86       5398.83       186.42 o
   5   1   4       4445.52       4612.64       170.59 o
   7   1   4          2.32        -23.14       269.30 o
 -14   2   4       4821.85       4767.60       108.08 o
 -12   2   4       1912.48       1867.07        74.19 o
 -10   2   4       2257.03       2348.11        78.35 o
  -8   2   4      16791.91      16492.71       104.78 o
  -6   2   4       3678.47       3780.07        70.93 o
  -4   2   4       6468.72       6084.32        94.81 o
  -2   2   4       1543.71       1278.99        68.62 o
   0   2   4      10583.51       9682.98       108.94 o
   2   2   4       4283.86       4173.98       102.22 o
   4   2   4      15030.30      14074.44       255.99 o
   6   2   4       3852.95       4007.37       132.56 o
   8   2   4       1128.97       1215.64       146.09 o
 -15   3   4       3854.20       3391.73       126.10 o
 -13   3   4       9134.77       8998.94       187.28 o
 -11   3   4        179.15        229.02        68.42 o
  -9   3   4      19240.02      20083.81       190.04 o
  -7   3   4      20339.85      20786.18       126.25 o
  -5   3   4        524.64        502.46        48.16 o
  -3   3   4      11131.27      10214.13        98.14 o
  -1   3   4      25060.43      23124.94       312.00 o
   1   3   4        271.88        227.57        72.49 o
   3   3   4      14014.33      13903.68       191.19 o
   5   3   4       8365.30       7983.31       186.08 o
   7   3   4         36.83         94.69       119.64 o
   9   3   4       8586.46       8074.95       274.90 o
  11   3   4       3489.77       3289.45       201.78 o
 -14   4   4        221.23        298.16       113.58 o
 -12   4   4       5970.34       6180.91       114.35 o
 -10   4   4      10645.31      11029.33       223.44 o
  -8   4   4       3243.85       3098.50        66.38 o
  -6   4   4      22293.42      21206.72       110.91 o
  -4   4   4      21812.13      21511.42       204.08 o
  -2   4   4       3363.53       3193.36        75.58 o
   0   4   4      34654.93      33316.39       749.34 o
   2   4   4      34102.72      32525.71       957.41 o
   4   4   4       1621.23       1531.32        84.62 o
   6   4   4       7082.29       7057.97       171.64 o
   8   4   4       7072.13       7487.25       179.30 o
  10   4   4         49.86         51.26       136.14 o
  12   4   4       3603.17       3747.49       260.03 o
 -15   5   4        296.76        296.89       106.16 o
 -13   5   4        337.54        285.88        89.25 o
 -11   5   4         11.12        166.86        75.58 o
  -9   5   4        159.12        158.09        62.83 o
  -7   5   4       2260.47       2248.40        73.80 o
  -5   5   4         39.71         12.09        66.64 o
  -3   5   4        122.00        124.44        68.05 o
  -1   5   4        413.21        385.62        68.85 o
   1   5   4        623.93        575.15        61.99 o
   3   5   4         58.86         30.69        81.47 o
   5   5   4        313.81        402.84        70.47 o
   7   5   4         54.79         45.68        80.91 o
   9   5   4        125.25         86.63        93.25 o
  11   5   4          5.68         45.15       135.04 o
 -14   6   4       1675.73       1653.66       143.03 o
 -12   6   4       3965.35       4105.62       104.28 o
 -10   6   4       6056.66       6360.39        89.11 o
  -8   6   4       2030.56       2086.93        80.38 o
  -6   6   4      14813.79      14534.54       129.73 o
  -4   6   4      22321.29      21870.93       266.21 o
  -2   6   4        661.56        624.12        69.68 o
   0   6   4      12035.50      11832.94       267.05 o
   2   6   4      16487.33      16016.88       146.00 o
   4   6   4        271.87        284.43        65.81 o
   6   6   4       5933.75       6125.48       114.08 o
   8   6   4       7436.81       7339.00       172.84 o
  10   6   4        443.15        385.63       112.34 o
  12   6   4       2491.12       2258.70       169.94 o
 -13   7   4       4524.89       4805.38       120.30 o
 -11   7   4        148.60        104.93        92.07 o
  -9   7   4      12225.72      12699.82       111.55 o
  -7   7   4      14782.00      15799.91       161.45 o
  -5   7   4         12.94          0.93        55.55 o
  -3   7   4      12786.36      12148.54       302.92 o
  -1   7   4      11118.59      10832.45       300.15 o
   1   7   4          2.19          8.62        78.06 o
   3   7   4      11916.50      12477.20       128.35 o
   5   7   4      12249.84      12706.63       145.86 o
   7   7   4         91.50        138.31        80.76 o
   9   7   4       4194.30       4496.72       157.38 o
  11   7   4       1924.26       2196.69       153.80 o
 -12   8   4        579.64        592.28        79.50 o
 -10   8   4        583.24        598.30        83.32 o
  -8   8   4       2054.82       2309.61        83.44 o
  -6   8   4       1332.10       1510.49        66.87 o
  -4   8   4       4484.14       4742.46       173.05 o
  -2   8   4      18062.86      16839.38       470.37 o
   0   8   4       1778.76       1744.55       134.90 o
   2   8   4       1328.16       1098.09       115.43 o
   4   8   4      10148.54      11046.77       253.56 o
   6   8   4       2718.34       2682.56       101.47 o
   8   8   4        733.50        721.55        86.58 o
  10   8   4       1355.36       1553.47       116.64 o
 -13   9   4        986.13        985.59       114.85 o
 -11   9   4          3.40         38.75        89.07 o
  -9   9   4        998.01       1081.81        69.53 o
  -7   9   4       7761.86       8252.34       181.69 o
  -5   9   4          0.94        -43.88        69.41 o
  -3   9   4       2063.07       2177.10        76.83 o
  -1   9   4        328.23        372.42        62.94 o
   1   9   4       1623.95       1574.25       142.05 o
   3   9   4        876.01        949.47       104.86 o
   5   9   4        310.46        406.90        94.07 o
   7   9   4          4.70         12.29       106.57 o
   9   9   4        451.36        369.16        84.16 o
  11   9   4       1369.68       1259.61       134.65 o
 -12  10   4        107.39        229.77        90.65 o
 -10  10   4         12.84        110.40        89.37 o
  -8  10   4      16416.64      17247.40       118.33 o
  -6  10   4        727.33        660.69        69.32 o
  -4  10   4        664.24        586.09        91.80 o
  -2  10   4      40268.17      41796.93       588.42 o
   0  10   4         78.47        214.99        81.72 o
   2  10   4         73.01         74.55        78.75 o
   4  10   4      14091.54      14829.60       136.29 o
   6  10   4        159.09        110.84        71.03 o
   8  10   4          2.72         15.36        74.84 o
  10  10   4       6703.96       6229.13       143.65 o
 -11  11   4         31.68         67.51       129.13 o
  -9  11   4       2660.87       2460.11       101.17 o
  -7  11   4       1615.08       1519.72       119.90 o
  -5  11   4        212.37        268.75        95.65 o
  -3  11   4       3250.12       3111.63       107.66 o
  -1  11   4        191.42        258.48        94.46 o
   1  11   4          6.35          2.10       136.70 o
   3  11   4       1810.98       1807.34        98.37 o
   5  11   4       3130.02       3184.30       120.57 o
   7  11   4        142.16        103.98        87.46 o
   9  11   4        689.52        774.05        77.24 o
 -10  12   4         17.66       -134.66       134.66 o
  -8  12   4       5051.77       5168.88       108.28 o
  -6  12   4        971.51        847.51        96.24 o
  -4  12   4       1075.58       1120.56        94.30 o
  -2  12   4        575.00        851.69       184.22 o
   0  12   4       1656.53       1767.82        71.51 o
   2  12   4       1602.17       1561.63        96.29 o
   4  12   4       3824.01       3984.32       126.44 o
   6  12   4        724.71        616.24        90.91 o
   8  12   4        326.42        350.77        91.45 o
  -9  13   4       2482.85       2517.61       117.24 o
  -7  13   4       2256.43       1932.16       135.64 o
  -5  13   4       1319.17       1319.79        95.17 o
  -3  13   4       5480.88       5796.82       322.97 o
  -1  13   4       3359.72       3775.48        89.89 o
   1  13   4        113.81         28.03        80.37 o
   3  13   4       3859.89       3918.98       102.92 o
   5  13   4        863.76        771.71       151.50 o
   7  13   4        206.15        134.75       105.80 o
  -8  14   4        268.35        250.34       110.84 o
  -6  14   4       3503.54       3708.17       121.27 o
  -4  14   4       4118.34       3835.27       280.68 o
  -2  14   4       1326.46       1289.46       126.11 o
   0  14   4       4100.45       4144.88       242.24 o
   2  14   4       2640.38       2815.32       112.04 o
   4  14   4        789.36        943.38       133.51 o
   6  14   4       2173.03       1914.38       112.04 o
  -7  15   4         19.32         84.72       235.15 o
  -5  15   4         91.19        -30.78       135.04 o
  -3  15   4          6.28       -110.63       110.63 o
  -1  15   4        227.12        259.85        72.31 o
   1  15   4         41.48        243.76        93.77 o
   3  15   4        100.52        157.77        84.34 o
   5  15   4         77.09         99.45        94.03 o
  -4  16   4       1072.21       1081.73        87.14 o
  -2  16   4        159.74        115.00        85.05 o
   0  16   4       1874.88       2089.77        99.49 o
   2  16   4       1016.42        783.54       110.06 o
 -15   1   5         99.05        114.51        96.99 o
 -13   1   5       3726.21       3731.98        89.62 o
 -11   1   5      17444.62      18433.36       119.01 o
  -9   1   5       1371.87       1319.05        60.19 o
  -7   1   5       7084.71       6893.36        86.20 o
  -5   1   5      34145.30      32808.94       219.43 o
  -3   1   5       5566.12       5562.55        85.16 o
  -1   1   5        841.45        679.73        63.23 o
   1   1   5      72404.25      69931.20       685.69 o
   3   1   5       2681.67       2774.38        95.90 o
   5   1   5       6066.64       6281.56       278.38 o
 -14   2   5        934.90        971.91        79.41 o
 -12   2   5       1086.13       1095.50        63.66 o
 -10   2   5       8291.21       8866.75        88.25 o
  -8   2   5       2437.64       2336.00        60.54 o
  -6   2   5        503.57        438.96        52.74 o
  -4   2   5      61806.34      61917.00       345.23 o
  -2   2   5      21569.02      21140.69       142.63 o
   0   2   5      39073.16      38473.85       347.69 o
   2   2   5      21436.69      21163.50       365.19 o
   4   2   5       4464.60       4197.45       166.55 o
   6   2   5       1649.38       1584.62       112.45 o
   8   2   5       3034.31       3245.83       196.78 o
 -15   3   5       4915.79       4477.07       122.64 o
 -13   3   5       2623.49       2642.90        99.74 o
 -11   3   5        248.51        246.51        61.45 o
  -9   3   5       7485.56       7769.34        85.43 o
  -7   3   5       6800.18       6775.98       127.36 o
  -5   3   5        479.50        577.05        49.09 o
  -3   3   5      18834.40      17969.09       111.58 o
  -1   3   5      12199.33      11490.21        97.54 o
   1   3   5       1892.39       1865.55        69.45 o
   3   3   5      19156.73      18711.65       242.31 o
   5   3   5       4231.73       3866.33       169.79 o
   7   3   5         17.37        -13.45       105.98 o
   9   3   5       9250.28       9120.08       492.01 o
 -14   4   5        197.36        358.97       101.77 o
 -12   4   5       1491.61       1453.85        98.11 o
 -10   4   5       5334.12       5428.46        73.91 o
  -8   4   5       1764.21       1649.28        56.91 o
  -6   4   5       3305.63       3090.42        78.24 o
  -4   4   5      23301.89      23793.05       302.70 o
  -2   4   5       6029.17       5876.88        73.47 o
   0   4   5      11828.01      11763.09       179.08 o
   2   4   5      18949.89      19338.22       606.94 o
   4   4   5       2748.46       2733.67        95.27 o
   6   4   5       6980.31       6900.39       185.34 o
   8   4   5       1504.72       1436.52       123.33 o
  10   4   5        201.80        172.06       147.30 o
 -15   5   5       6963.19       6326.03       128.88 o
 -13   5   5       1353.14       1511.02        93.59 o
 -11   5   5       1321.66       1443.91        80.52 o
  -9   5   5      29816.07      30111.91       245.29 o
  -7   5   5       2711.08       2602.40        64.80 o
  -5   5   5        161.31        158.16        44.11 o
  -3   5   5      56437.77      54937.20       601.76 o
  -1   5   5      21232.92      21216.29       310.49 o
   1   5   5       4676.09       4458.15        81.53 o
   3   5   5      35161.36      33212.01       205.92 o
   5   5   5       3379.83       3402.62       115.19 o
   7   5   5        288.21        168.54       133.72 o
   9   5   5       9134.60       9502.33       228.00 o
  11   5   5       1571.91       1433.10       143.95 o
 -14   6   5        233.52        107.53        93.05 o
 -12   6   5        617.91        670.02        92.41 o
 -10   6   5        461.00        427.82        79.13 o
  -8   6   5       3593.07       3717.77        81.57 o
  -6   6   5       3214.25       3285.89        64.19 o
  -4   6   5      22469.04      21813.35       120.91 o
  -2   6   5       3795.50       4007.09       159.07 o
   0   6   5       4840.10       4901.24        84.80 o
   2   6   5      10944.93      10819.36       217.99 o
   4   6   5         13.29         22.81        72.09 o
   6   6   5        666.31        676.38        89.00 o
   8   6   5       1296.23       1468.01        97.44 o
  10   6   5        652.77        710.28       125.38 o
  12   6   5          2.84        -62.06       159.88 o
 -13   7   5         31.73         53.77       106.85 o
 -11   7   5       2048.75       2265.96        99.08 o
  -9   7   5      13605.61      13824.07       130.12 o
  -7   7   5       6025.37       6636.74        96.96 o
  -5   7   5       1401.27       1247.04        82.10 o
  -3   7   5      17722.03      17764.19       335.97 o
  -1   7   5       4925.61       4598.77       126.90 o
   1   7   5        604.50        581.28        81.28 o
   3   7   5      19636.34      19330.44       151.80 o
   5   7   5       8416.47       8692.13       158.16 o
   7   7   5         37.41         58.85        86.70 o
   9   7   5       1076.52        894.26       116.33 o
  11   7   5        567.87        557.78       133.96 o
 -12   8   5        199.94        218.69        89.03 o
 -10   8   5       5646.96       5940.59       137.95 o
  -8   8   5       1561.65       1658.25        73.58 o
  -6   8   5       4460.29       4495.78        83.66 o
  -4   8   5      11720.64      11347.30       168.60 o
  -2   8   5       3161.70       3181.16       105.39 o
   0   8   5       7902.69       8015.11       162.82 o
   2   8   5      20041.05      20140.15       158.77 o
   4   8   5       3897.43       4128.66        92.75 o
   6   8   5       1372.25       1271.13        87.19 o
   8   8   5       2144.26       2215.32        95.28 o
  10   8   5         45.46        132.52       152.69 o
 -13   9   5        920.77        964.38       108.22 o
 -11   9   5      11109.49      10956.67       347.31 o
  -9   9   5       1410.16       1434.57        85.50 o
  -7   9   5       2133.39       2225.29        68.28 o
  -5   9   5      26423.11      27121.53       235.83 o
  -3   9   5       1182.84       1328.22       100.33 o
  -1   9   5      10365.73      10715.96       186.15 o
   1   9   5      14045.71      14167.73       355.56 o
   3   9   5        727.64        774.23        81.10 o
   5   9   5       1215.27       1282.86        68.43 o
   7   9   5      11012.18      11101.17       204.49 o
   9   9   5         74.76        159.28        87.49 o
 -12  10   5        432.27        317.59        92.35 o
 -10  10   5        314.33        377.69        92.33 o
  -8  10   5         47.93        186.87        85.19 o
  -6  10   5          1.40        -33.20        76.69 o
  -4  10   5        114.51         36.50        70.07 o
  -2  10   5         53.39        122.60        79.76 o
   0  10   5        152.96         95.43        69.10 o
   2  10   5         46.08         53.73        77.36 o
   4  10   5        214.83        194.23        65.56 o
   6  10   5        804.32        686.37        79.05 o
   8  10   5          4.56         11.69        82.36 o
  10  10   5         73.78         34.37       105.67 o
 -11  11   5       3644.81       3701.15       118.57 o
  -9  11   5        101.79         73.57        91.32 o
  -7  11   5       2814.35       3150.07        90.30 o
  -5  11   5      11501.06      11793.68       314.59 o
  -3  11   5         73.09         26.87        78.60 o
  -1  11   5        950.19       1161.20        87.20 o
   1  11   5      23701.01      23549.07       782.52 o
   3  11   5        630.81        647.93        67.23 o
   5  11   5       1356.67       1223.02        82.52 o
   7  11   5       5395.30       5065.97       103.86 o
   9  11   5          9.41        -52.19        99.47 o
 -10  12   5       3001.64       2665.23       143.19 o
  -8  12   5       1123.07       1314.11        95.88 o
  -6  12   5       5052.64       4809.14        96.74 o
  -4  12   5       4687.68       4920.44       449.97 o
  -2  12   5        905.77        829.05        95.75 o
   0  12   5         57.24        102.57        73.74 o
   2  12   5       6383.65       6770.13       229.98 o
   4  12   5        580.25        670.80        81.22 o
   6  12   5        487.08        519.93        88.74 o
   8  12   5       1360.44       1173.88        87.86 o
  -9  13   5       2598.21       2473.25       116.72 o
  -7  13   5       2885.27       2628.94        95.34 o
  -5  13   5        209.83        449.25        92.11 o
  -3  13   5        891.22        928.83        95.78 o
  -1  13   5        907.00        992.13        97.49 o
   1  13   5        975.13        927.01        81.92 o
   3  13   5       4653.78       5038.40       167.57 o
   5  13   5        472.57        511.05       100.26 o
   7  13   5         51.95        125.06        89.98 o
  -8  14   5        609.59        407.33       111.73 o
  -6  14   5        187.63        343.00       135.66 o
  -4  14   5       2155.64       2418.61       508.18 o
  -2  14   5        225.83        354.11        90.19 o
   0  14   5       1413.17       1486.66        94.12 o
   2  14   5       3149.11       3032.96       153.68 o
   4  14   5        114.51        -15.44        94.00 o
   6  14   5         17.70        -71.56        91.25 o
  -7  15   5        236.01        287.78       121.82 o
  -5  15   5        592.72        623.69       176.94 o
  -3  15   5       3794.56       3687.26       389.71 o
  -1  15   5       1169.38       1132.87        99.68 o
   1  15   5        492.06        476.21       138.66 o
   3  15   5       3154.44       2890.88       161.52 o
  -4  16   5       1489.93       1371.22       120.73 o
  -2  16   5        393.74        435.63        85.61 o
   0  16   5         97.81         73.55        83.41 o
 -14   0   6       5838.54       5926.18       132.39 o
 -12   0   6       2027.94       1891.66       102.53 o
 -10   0   6       7926.76       8155.04       214.20 o
  -8   0   6       6890.19       6518.33       132.10 o
  -6   0   6      22587.54      23509.83       159.16 o
  -4   0   6      41297.97      40847.09       210.50 o
  -2   0   6      43695.25      41364.66       610.18 o
   0   0   6       5409.46       4848.76       119.36 o
   2   0   6      37701.83      36905.32       488.03 o
   4   0   6      28198.94      28609.36       486.98 o
 -15   1   6        235.12        253.48        92.72 o
 -13   1   6       1908.82       2036.89        79.99 o
 -11   1   6       1730.42       1819.93        71.87 o
  -9   1   6        213.76        265.36        71.67 o
  -7   1   6      14270.71      13991.34        88.34 o
  -5   1   6       7532.10       6949.55        78.95 o
  -3   1   6       1642.14       1724.52        58.22 o
  -1   1   6        196.18        317.27        56.84 o
   1   1   6      17409.56      17741.56       132.36 o
   3   1   6       3401.50       3548.25        92.64 o
   5   1   6       4671.66       4663.66       237.46 o
 -14   2   6       1492.42       1437.51        75.08 o
 -12   2   6         97.02        126.59        67.01 o
 -10   2   6       1400.99       1537.16        67.81 o
  -8   2   6      11648.81      11562.74       149.73 o
  -6   2   6         28.13          9.77        52.39 o
  -4   2   6       3833.96       3193.12        67.63 o
  -2   2   6       7388.32       6840.59        77.00 o
   0   2   6       4516.76       4571.96        73.97 o
   2   2   6      25308.47      25935.04       265.84 o
   4   2   6       4288.95       3833.70       140.36 o
   6   2   6       4422.05       4790.53       246.66 o
 -15   3   6         85.09        123.39       107.82 o
 -13   3   6      10971.68      10888.96       106.04 o
 -11   3   6       8919.56       9033.10        90.49 o
  -9   3   6        173.42        179.70        63.70 o
  -7   3   6      15508.93      15733.86       189.94 o
  -5   3   6      20857.65      20640.33       108.48 o
  -3   3   6       2089.53       2123.56        63.03 o
  -1   3   6       2242.43       1823.93        62.15 o
   1   3   6      15206.61      14425.86       109.61 o
   3   3   6        247.02        300.14        72.53 o
   5   3   6       9949.67       9662.91       202.01 o
   7   3   6       9505.89       9632.10       184.65 o
   9   3   6         41.00         74.03       188.79 o
 -14   4   6        161.43        147.85       101.63 o
 -12   4   6       7113.21       7291.28        92.56 o
 -10   4   6         34.77         95.04        62.41 o
  -8   4   6         70.85         77.28        58.77 o
  -6   4   6      58292.66      57729.48       874.04 o
  -4   4   6       1136.85       1166.31        54.86 o
  -2   4   6         31.55         44.27        60.00 o
   0   4   6      35442.59      33958.52       461.25 o
   2   4   6        235.24        296.21        68.04 o
   4   4   6       1208.81       1272.05       100.00 o
   6   4   6      11702.00      12050.28       239.20 o
   8   4   6       2241.10       2177.69       118.96 o
  10   4   6         46.37         39.20       166.10 o
 -15   5   6        391.16        213.16       108.47 o
 -13   5   6        118.10         94.53        90.12 o
 -11   5   6        406.86        466.64        67.27 o
  -9   5   6        158.18        269.65        71.24 o
  -7   5   6        922.53        955.43        54.20 o
  -5   5   6        314.10        289.89        52.71 o
  -3   5   6         10.70        -43.42        58.46 o
  -1   5   6        371.94        259.60        71.82 o
   1   5   6        861.61        820.86        62.65 o
   3   5   6       1108.78        990.04        86.22 o
   5   5   6        520.34        614.49        91.12 o
   7   5   6        842.82       1025.45       165.31 o
   9   5   6        291.69        318.76       138.44 o
  11   5   6        548.33        395.57       190.98 o
 -14   6   6         14.40         82.37       106.03 o
 -12   6   6      15315.07      15301.89       253.46 o
 -10   6   6       2872.80       3154.97        88.87 o
  -8   6   6         23.34         29.41        76.30 o
  -6   6   6      32512.61      33609.68       434.63 o
  -4   6   6         85.31        129.79        65.62 o
  -2   6   6        482.11        546.39        67.61 o
   0   6   6      34947.91      33959.32      1229.25 o
   2   6   6         76.03        135.61        64.33 o
   4   6   6        898.58       1051.06        95.27 o
   6   6   6       5083.03       5105.08       112.53 o
   8   6   6         30.90         51.03       198.52 o
  10   6   6          6.13         60.58       133.56 o
 -13   7   6       3683.78       3752.12       113.16 o
 -11   7   6       9564.99       9920.42       248.80 o
  -9   7   6        178.03        158.94        78.91 o
  -7   7   6      11585.90      11539.39       104.35 o
  -5   7   6       8019.26       7574.86       195.42 o
  -3   7   6          6.78        -10.68        56.75 o
  -1   7   6       8443.98       7909.07       258.39 o
   1   7   6       7500.80       7613.62       390.20 o
   3   7   6          2.84         10.89        99.32 o
   5   7   6       6284.11       6221.51       205.26 o
   7   7   6       5556.26       5268.00       150.07 o
   9   7   6        216.98        232.88       111.86 o
  11   7   6       1660.85       1740.83       155.17 o
 -12   8   6       1230.41       1288.35        83.20 o
 -10   8   6       5840.80       5839.86       108.51 o
  -8   8   6       7716.23       7789.76       148.91 o
  -6   8   6         86.49        141.49        62.77 o
  -4   8   6       7798.99       8152.93       207.07 o
  -2   8   6      11276.57      10674.45       370.82 o
   0   8   6         27.93         26.21        68.50 o
   2   8   6       2446.80       2468.83       119.91 o
   4   8   6       1090.52       1202.11        83.04 o
   6   8   6        208.30        138.01        79.99 o
   8   8   6        860.18       1043.66        94.72 o
  10   8   6        210.18        150.01       148.03 o
 -13   9   6       1286.95       1098.13        96.30 o
 -11   9   6        499.16        494.41        81.24 o
  -9   9   6        772.84        832.09        96.56 o
  -7   9   6        613.42        737.91        69.37 o
  -5   9   6       5153.82       5790.16       169.65 o
  -3   9   6        293.72        229.95        71.69 o
  -1   9   6       2189.72       2217.39        70.49 o
   1   9   6       4593.04       4838.78       174.14 o
   3   9   6        375.25        476.01        80.30 o
   5   9   6         73.58         89.15        72.73 o
   7   9   6        153.16        180.37        91.04 o
   9   9   6         45.15         72.12       132.44 o
 -12  10   6        692.97        634.97        96.00 o
 -10  10   6       4205.73       4385.54        84.77 o
  -8  10   6       9491.98       9774.05       175.10 o
  -6  10   6       1460.50       1631.06       114.88 o
  -4  10   6      21182.71      22345.78       610.49 o
  -2  10   6      11031.50      11662.53       274.60 o
   0  10   6       9709.67       9332.31       463.16 o
   2  10   6       4606.65       4963.13       232.29 o
   4  10   6       5263.54       5240.83        91.63 o
   6  10   6        239.53        210.45        91.27 o
   8  10   6       1192.91       1013.23       113.59 o
 -11  11   6       1028.37       1040.36       111.04 o
  -9  11   6          2.79        137.82       127.45 o
  -7  11   6       2273.11       2416.07        98.59 o
  -5  11   6        179.88        167.54        77.77 o
  -3  11   6        977.49       1212.36        81.10 o
  -1  11   6       5004.74       4930.82       108.81 o
   1  11   6        447.86        409.35        95.85 o
   3  11   6         28.10        120.88        87.31 o
   5  11   6       1822.42       1805.57        82.15 o
   7  11   6        274.42        273.67       112.13 o
 -10  12   6       1489.61       1569.64        98.49 o
  -8  12   6       4268.68       4426.86       110.04 o
  -6  12   6        313.78        240.96        81.27 o
  -4  12   6        766.29        845.57        97.27 o
  -2  12   6        890.46        817.51        86.51 o
   0  12   6       2495.88       2525.41        95.33 o
   2  12   6       4136.53       4219.31       104.16 o
   4  12   6        518.10        562.07        78.17 o
   6  12   6         98.57         84.93       105.38 o
  -9  13   6         31.05          7.46       118.54 o
  -7  13   6       4377.13       4540.14       382.06 o
  -5  13   6       3350.34       3381.72       276.89 o
  -3  13   6        980.94       1080.40        95.33 o
  -1  13   6       8945.09       9292.13       234.35 o
   1  13   6       1212.82       1379.78        84.45 o
   3  13   6         26.46         59.50        77.99 o
   5  13   6       1714.67       1660.82        97.08 o
  -8  14   6         12.87        180.84       132.47 o
  -6  14   6       5416.26       5349.54       422.67 o
  -4  14   6          3.58         46.46       112.31 o
  -2  14   6         14.29         82.52        78.87 o
   0  14   6       9096.14       9165.68       259.10 o
   2  14   6        306.91        309.49       159.96 o
   4  14   6         31.62        129.45        92.75 o
  -5  15   6         58.86       -135.90       135.90 o
  -3  15   6         29.14         50.79       135.05 o
  -1  15   6          9.22         -6.01       109.76 o
   1  15   6        138.29        236.86        94.49 o
   3  15   6        396.69        372.01       108.86 o
  -2  16   6         56.19        181.52        84.71 o
 -15   1   7       1061.41        967.63        87.62 o
 -13   1   7      13947.88      14680.86       112.45 o
 -11   1   7        105.14        147.41        68.64 o
  -9   1   7       6803.83       7366.44        87.45 o
  -7   1   7      32587.61      31899.54       382.18 o
  -5   1   7       5743.40       5480.02       186.12 o
  -3   1   7         60.95         67.46        53.38 o
  -1   1   7      35825.05      34681.14       252.39 o
   1   1   7      17041.31      17544.41       125.51 o
   3   1   7       2869.85       2924.94        85.14 o
   5   1   7      13107.52      13562.33       341.32 o
 -14   2   7       4223.91       4329.60        91.21 o
 -12   2   7       2726.42       2617.02        71.29 o
 -10   2   7       2348.08       2566.26        76.64 o
  -8   2   7      26406.58      25832.86       156.90 o
  -6   2   7       3358.45       3167.81        64.20 o
  -4   2   7       6617.07       6069.84        76.17 o
  -2   2   7      43592.56      43514.31       377.03 o
   0   2   7       2377.20       2122.52        61.42 o
   2   2   7      19061.75      19490.68       134.76 o
   4   2   7       3297.23       2991.53       125.08 o
   6   2   7        401.08        485.86       201.38 o
 -15   3   7       1658.46       1595.91        88.63 o
 -13   3   7        383.83        341.86        73.36 o
 -11   3   7       2525.86       2554.94        68.44 o
  -9   3   7      10742.23      11456.46       114.49 o
  -7   3   7        192.29        157.90        47.79 o
  -5   3   7       2533.66       2200.87        60.81 o
  -3   3   7       6159.85       5484.74        71.72 o
  -1   3   7         67.90         48.68        55.60 o
   1   3   7       7330.71       7243.87        82.86 o
   3   3   7      12882.91      12859.40       307.46 o
   5   3   7       1142.72       1151.45       151.26 o
   7   3   7        655.39        715.54       128.33 o
 -14   4   7       3069.03       3172.13        86.19 o
 -12   4   7       1890.12       1932.09        87.43 o
 -10   4   7         23.21          4.53        61.27 o
  -8   4   7      13543.18      14466.85       268.00 o
  -6   4   7       1927.99       1941.34        58.80 o
  -4   4   7       1582.00       1384.95        63.47 o
  -2   4   7      12957.50      12538.70       154.51 o
   0   4   7       2612.45       2690.39        68.18 o
   2   4   7       3694.65       3471.15        82.44 o
   4   4   7       1902.61       1771.68       125.03 o
   6   4   7        296.06        255.86       134.96 o
   8   4   7       4200.40       4270.18       172.63 o
  10   4   7         49.77         20.15       215.78 o
 -15   5   7       8030.84       7394.12       183.45 o
 -13   5   7       2452.08       2312.55        87.62 o
 -11   5   7        582.99        601.79        61.42 o
  -9   5   7      24288.93      25597.34       321.41 o
  -7   5   7       3144.50       3156.67        63.58 o
  -5   5   7       3111.67       3010.49        61.56 o
  -3   5   7      19416.85      17678.86       210.03 o
  -1   5   7       1480.04       1471.92        57.10 o
   1   5   7         20.79         43.42        65.54 o
   3   5   7      25250.61      24185.00       176.97 o
   5   5   7       2937.42       2971.33       100.81 o
   7   5   7       1014.93        947.58       136.45 o
   9   5   7       6468.82       6539.91       341.26 o
  11   5   7         13.84         29.28       239.15 o
 -14   6   7       1477.91       1457.99       110.75 o
 -12   6   7       1112.37       1260.55       190.81 o
 -10   6   7       1092.22       1084.63        92.67 o
  -8   6   7       3581.20       3610.35       110.07 o
  -6   6   7       1963.07       2056.16        78.08 o
  -4   6   7       1842.66       1950.23        61.63 o
  -2   6   7      10216.64      10056.01       137.45 o
   0   6   7       7297.88       7700.96       204.82 o
   2   6   7       1784.28       1915.34        64.54 o
   4   6   7       6354.16       6746.89       130.27 o
   6   6   7        801.80        689.25        96.72 o
   8   6   7         26.85         23.61       110.89 o
  10   6   7        556.77        591.43       186.83 o
 -13   7   7        118.41        121.95        95.80 o
 -11   7   7       6588.41       6739.61        93.42 o
  -9   7   7       3463.01       3505.78        78.65 o
  -7   7   7       1488.33       1687.91        74.18 o
  -5   7   7        664.82        636.02        64.95 o
  -3   7   7      11478.46      11362.23       134.23 o
  -1   7   7        240.78        279.56        50.63 o
   1   7   7         65.94        125.76        69.71 o
   3   7   7       2294.08       2141.82       106.90 o
   5   7   7        141.53        267.41        68.98 o
   7   7   7        411.07        418.44       124.19 o
   9   7   7       1987.00       1786.54       119.25 o
 -12   8   7        805.37        996.45        93.81 o
 -10   8   7       1001.62       1062.21        84.49 o
  -8   8   7      12060.85      12944.39       167.06 o
  -6   8   7       7313.91       7578.01        97.97 o
  -4   8   7       4597.96       4681.72       104.34 o
  -2   8   7      13941.98      14204.61       235.32 o
   0   8   7         62.87        135.01        62.05 o
   2   8   7       1486.90       1481.80       135.64 o
   4   8   7       2714.83       2711.91        93.96 o
   6   8   7        909.39        849.22       101.97 o
   8   8   7       1183.86       1146.98       157.85 o
  10   8   7       1830.22       1730.19       233.66 o
 -13   9   7       6189.85       5973.16       125.49 o
 -11   9   7        742.83        744.85        93.74 o
  -9   9   7        630.95        636.10        95.00 o
  -7   9   7      10534.63      10958.06       319.40 o
  -5   9   7       3150.06       3339.41        90.00 o
  -3   9   7       1816.79       1846.04        84.96 o
  -1   9   7       5706.09       6152.68       182.30 o
   1   9   7        161.83        156.55       167.11 o
   3   9   7       1998.91       2017.15       104.04 o
   5   9   7      10460.67      10887.52       256.03 o
   7   9   7        601.73        619.38       100.02 o
   9   9   7        111.43         50.26       132.22 o
 -12  10   7        347.88        330.40       110.04 o
 -10  10   7        261.53        181.67        81.63 o
  -8  10   7        490.93        450.91        73.58 o
  -6  10   7        822.58        754.15        79.00 o
  -4  10   7          0.35          0.38        79.02 o
  -2  10   7         76.59        145.24        60.48 o
   0  10   7        136.91        -33.04        93.66 o
   2  10   7        213.17        231.93        78.38 o
   4  10   7         71.29         48.20        81.37 o
   6  10   7         22.48        -38.65        85.15 o
   8  10   7         91.49        102.10       116.68 o
 -11  11   7        300.80        155.95        85.15 o
  -9  11   7        222.09        257.96        87.93 o
  -7  11   7      14461.62      15986.89       368.86 o
  -5  11   7         34.12        123.06        97.50 o
  -3  11   7       1783.45       1947.86        81.85 o
  -1  11   7       3938.63       4235.29       221.04 o
   1  11   7       4385.64       4162.60       215.50 o
   3  11   7        172.60        314.02       114.50 o
   5  11   7       2555.72       2522.99        95.36 o
   7  11   7        848.26        889.65       100.58 o
 -10  12   7        789.91        808.63       124.77 o
  -8  12   7       2409.16       2326.17        72.50 o
  -6  12   7       1927.51       2270.14       174.96 o
  -4  12   7       5952.62       6092.24       430.07 o
  -2  12   7       4252.89       4285.70       109.89 o
   0  12   7        752.39       1005.92       153.00 o
   2  12   7        184.51        140.07        93.07 o
   4  12   7       3182.15       2946.24        97.60 o
   6  12   7        369.48        418.10       105.20 o
  -9  13   7       1847.64       1611.92       173.09 o
  -7  13   7          1.93        -51.91       144.60 o
  -5  13   7       1118.22       1133.53       115.31 o
  -3  13   7       3565.87       3659.53       233.23 o
  -1  13   7        780.90        786.64       173.52 o
   1  13   7       1649.71       1649.85       113.37 o
   3  13   7        742.95        690.86       125.95 o
   5  13   7         13.96        -54.72        93.65 o
  -8  14   7        550.72        457.81       180.61 o
  -6  14   7        903.82        687.55       114.63 o
  -4  14   7         93.49         90.29        96.37 o
  -2  14   7        511.41        765.49       114.24 o
   0  14   7        429.16        585.71        94.60 o
   2  14   7        568.56        489.83        86.72 o
   4  14   7       1395.02        877.33       114.49 o
  -5  15   7       1219.93       1063.84       137.99 o
  -3  15   7       4137.02       3941.04       121.91 o
  -1  15   7         13.03         11.44        85.96 o
   1  15   7        786.94        934.81       183.66 o
 -14   0   8         77.01        -63.55       114.37 o
 -12   0   8        148.40        163.86        94.15 o
 -10   0   8      16754.71      17493.18       478.21 o
  -8   0   8        195.49        218.79       115.56 o
  -6   0   8         76.85         69.27        66.73 o
  -4   0   8     124515.70     121757.72      2603.18 o
  -2   0   8       7035.43       7084.08       249.09 o
   0   0   8        687.21        637.28        87.43 o
   2   0   8      27500.49      26026.93       213.51 o
   4   0   8       1028.44       1113.30       131.85 o
 -15   1   8       1455.44       1499.19        99.47 o
 -13   1   8          3.91        117.07        62.12 o
 -11   1   8       4870.75       5144.14        70.53 o
  -9   1   8       2764.51       3038.48        79.59 o
  -7   1   8        198.32        177.76        43.44 o
  -5   1   8        418.96        291.89        48.53 o
  -3   1   8         87.52        191.16        50.43 o
  -1   1   8        316.82        444.69        56.54 o
   1   1   8       3275.66       3274.91        75.73 o
   3   1   8       8686.41       9150.88       127.17 o
   5   1   8        181.74        231.61       172.65 o
 -14   2   8        477.31        463.46        73.34 o
 -12   2   8       1286.01       1301.66        88.62 o
 -10   2   8       5309.37       5752.56        77.14 o
  -8   2   8       1108.98       1010.91        61.88 o
  -6   2   8       2386.91       2488.09        77.18 o
  -4   2   8       7161.44       6600.85       119.73 o
  -2   2   8       3593.62       3535.88        64.95 o
   0   2   8        977.24        925.01        61.47 o
   2   2   8      12168.71      12034.36       108.24 o
   4   2   8        607.48        688.44       100.28 o
   6   2   8         82.87        165.68       197.53 o
 -15   3   8       3389.63       3268.55       112.23 o
 -13   3   8         10.81        -81.38        81.38 o
 -11   3   8       7629.38       7696.30       121.72 o
  -9   3   8       5342.84       5557.69        77.63 o
  -7   3   8        101.48         35.92        51.12 o
  -5   3   8      14147.86      14490.34        94.19 o
  -3   3   8      29254.72      29707.99       124.15 o
  -1   3   8        581.38        563.59        55.02 o
   1   3   8      10877.36      10615.44        95.15 o
   3   3   8      15780.24      15639.80       391.33 o
   5   3   8         64.23         14.68       168.79 o
   7   3   8       4222.59       4181.91       163.38 o
 -14   4   8       1910.25       1866.35       115.57 o
 -12   4   8       3780.21       3998.27        83.59 o
 -10   4   8       1162.34       1195.06        59.75 o
  -8   4   8      11065.86      11698.34       148.30 o
  -6   4   8      11900.38      11665.24        83.62 o
  -4   4   8       9645.73       9599.31       153.88 o
  -2   4   8      14582.66      13485.62       122.37 o
   0   4   8      21645.51      21948.27       264.28 o
   2   4   8       2263.24       2345.69        76.03 o
   4   4   8       5426.13       5572.77       138.42 o
   6   4   8       2179.36       2121.05       178.62 o
   8   4   8          6.83         45.80       139.07 o
 -15   5   8        264.92        154.75       111.60 o
 -13   5   8        124.19         76.49        82.52 o
 -11   5   8         25.65          2.73        66.35 o
  -9   5   8          0.09        -19.44        56.44 o
  -7   5   8         99.03          9.67        58.74 o
  -5   5   8         34.46         70.06        46.33 o
  -3   5   8         28.57         48.20        52.59 o
  -1   5   8         74.53         75.42        49.71 o
   1   5   8         32.39          1.52        55.91 o
   3   5   8       1866.10       1896.26        88.16 o
   5   5   8        397.90        403.56        90.15 o
   7   5   8         96.23        212.58       195.54 o
   9   5   8        538.34        543.24       141.28 o
 -14   6   8       3010.13       3056.30       118.24 o
 -12   6   8       2363.55       2471.35        78.75 o
 -10   6   8        452.73        460.98        61.65 o
  -8   6   8       3913.26       4141.13        79.05 o
  -6   6   8       8133.70       8283.16        82.77 o
  -4   6   8       4150.79       4169.98        60.21 o
  -2   6   8      11028.85      10731.16       190.80 o
   0   6   8       7459.80       7203.74       217.15 o
   2   6   8       2703.54       2640.25        82.71 o
   4   6   8       6910.33       6478.47       226.26 o
   6   6   8       6703.04       6609.06       141.04 o
   8   6   8         51.75         61.71       134.75 o
  10   6   8       1274.98       1217.17       169.29 o
 -13   7   8          9.76         67.00       108.11 o
 -11   7   8       5709.33       6234.09       120.14 o
  -9   7   8       8902.81       9087.19       184.07 o
  -7   7   8        100.49        194.85        79.87 o
  -5   7   8       9961.80      10054.05       237.76 o
  -3   7   8       9199.45       9472.88       146.63 o
  -1   7   8         37.21         25.14        81.34 o
   1   7   8      11597.00      12734.84       506.49 o
   3   7   8       8961.86       9262.98       196.53 o
   5   7   8          2.10         35.63        79.49 o
   7   7   8       1869.37       1866.43       168.17 o
   9   7   8        967.82       1063.82       150.96 o
 -12   8   8        390.55        426.16        98.17 o
 -10   8   8       2387.24       2511.01        98.77 o
  -8   8   8         44.18        118.31        59.28 o
  -6   8   8        157.21        211.52        56.18 o
  -4   8   8       7481.91       7914.74       298.81 o
  -2   8   8       1095.70       1174.64        73.57 o
   0   8   8         28.17         80.12        80.29 o
   2   8   8       2234.80       2277.34       106.23 o
   4   8   8       4234.83       4175.91       194.67 o
   6   8   8       2332.74       2134.60       119.07 o
   8   8   8       1565.72       1936.09       197.03 o
 -13   9   8         18.70        126.18        93.77 o
 -11   9   8        615.10        562.11        82.02 o
  -9   9   8       1038.26       1156.99       109.34 o
  -7   9   8         86.71        124.93        66.57 o
  -5   9   8        868.54        945.50        64.28 o
  -3   9   8       1162.43       1289.17        64.34 o
  -1   9   8          4.78        106.18        68.40 o
   1   9   8       1666.80       1618.21        83.60 o
   3   9   8       5190.98       4575.04       113.70 o
   5   9   8        129.58        138.66        98.88 o
   7   9   8        364.27        202.61       107.06 o
 -12  10   8         12.92        -27.54        95.28 o
 -10  10   8       9740.07       9907.78       196.12 o
  -8  10   8          8.23         24.64        72.51 o
  -6  10   8       1508.81       1496.69       187.80 o
  -4  10   8      17581.23      18271.77       470.71 o
  -2  10   8        792.16        890.95        70.05 o
   0  10   8         64.11         63.03        77.79 o
   2  10   8      16449.63      15737.71       450.16 o
   4  10   8          1.87         45.81        87.84 o
   6  10   8          2.57         40.05        95.86 o
   8  10   8       3938.60       3372.21       907.33 o
 -11  11   8       2971.35       2511.86       276.83 o
  -9  11   8       2354.51       2494.18       111.11 o
  -7  11   8        540.86        717.33        81.32 o
  -5  11   8       1220.97       1200.83        76.67 o
  -3  11   8        128.29         -5.10        77.26 o
  -1  11   8        317.48        391.42        77.28 o
   1  11   8       2095.06       2084.24       121.13 o
   3  11   8        991.84       1187.09        92.62 o
   5  11   8         89.28         90.66        74.59 o
   7  11   8        793.75        743.80       119.41 o
 -10  12   8       1145.13       1072.10       152.72 o
  -8  12   8        534.22        536.13        82.51 o
  -6  12   8        477.60        566.01        93.14 o
  -4  12   8       1658.99       1943.20       139.35 o
  -2  12   8        716.38        693.49       113.01 o
   0  12   8        710.29        724.27       178.37 o
   2  12   8       3878.97       3501.68       163.00 o
   4  12   8         21.66        143.23        92.26 o
   6  12   8        681.64        610.67        96.58 o
  -9  13   8       1660.45       1480.89       100.00 o
  -7  13   8         68.89        143.49       110.43 o
  -5  13   8       4196.63       3985.78       225.08 o
  -3  13   8       2692.75       2535.87       211.83 o
  -1  13   8          3.16        -18.07       113.65 o
   1  13   8       4901.09       4399.85       107.14 o
   3  13   8        420.73        394.01       108.59 o
   5  13   8         46.82        -35.64       105.23 o
  -6  14   8       5015.21       4871.36       146.26 o
  -4  14   8        175.61        346.57       110.69 o
  -2  14   8       2642.62       2243.75       172.59 o
   0  14   8       2051.59       2168.50       140.30 o
   2  14   8        262.21        230.53       109.78 o
  -5  15   8         61.56        -11.49       109.64 o
  -3  15   8          8.35         83.66       110.46 o
  -1  15   8         16.23        176.22       143.42 o
 -15   1   9        806.46        603.48        98.52 o
 -13   1   9      14366.38      14922.47       255.12 o
 -11   1   9       1921.65       2086.27        71.83 o
  -9   1   9       1780.07       1853.05       107.27 o
  -7   1   9      34810.41      34493.16       407.06 o
  -5   1   9        152.23        142.60        47.20 o
  -3   1   9       4406.72       4233.60        67.47 o
  -1   1   9      20897.52      19453.34       177.78 o
   1   1   9        205.92        221.72        57.53 o
   3   1   9       2387.79       2490.58        87.93 o
   5   1   9      12242.43      12945.87       318.80 o
 -14   2   9       2558.76       2718.26        82.38 o
 -12   2   9       7665.15       8022.30        94.42 o
 -10   2   9       2338.42       2368.06        86.34 o
  -8   2   9       5548.25       5631.00       129.36 o
  -6   2   9      26659.72      26241.31       332.59 o
  -4   2   9       6964.70       6823.27       115.42 o
  -2   2   9       4986.74       5053.93        74.17 o
   0   2   9       9904.97       9471.87       124.70 o
   2   2   9        599.35        604.30        61.15 o
   4   2   9        817.09        888.49        96.16 o
   6   2   9        640.40        731.40       198.15 o
 -15   3   9        768.57        770.59        74.59 o
 -13   3   9         83.47         19.35        66.70 o
 -11   3   9       5384.02       5371.57        74.49 o
  -9   3   9       4039.66       4289.02        74.17 o
  -7   3   9        448.93        472.53        60.26 o
  -5   3   9      10721.70      10683.04        84.21 o
  -3   3   9       3988.06       3923.22        61.68 o
  -1   3   9       1131.98       1128.25        61.08 o
   1   3   9      14553.10      14969.03       101.91 o
   3   3   9       3253.53       3490.92       100.69 o
   5   3   9        143.29        203.62       164.69 o
   7   3   9       3965.36       4307.41       277.26 o
 -14   4   9        294.54        361.37        97.10 o
 -12   4   9       3080.07       3156.48        81.82 o
 -10   4   9       1920.23       1992.10        61.83 o
  -8   4   9       6811.99       7328.53        86.50 o
  -6   4   9      12468.41      13175.28       116.23 o
  -4   4   9        704.07        740.44        49.29 o
  -2   4   9        930.03        929.09        59.76 o
   0   4   9       3655.82       3402.46        66.93 o
   2   4   9        303.26        362.27        80.95 o
   4   4   9        782.22        723.59       104.14 o
   6   4   9        576.96        499.29       163.07 o
   8   4   9        938.62        842.73       155.76 o
 -13   5   9       4000.15       3967.34        81.99 o
 -11   5   9      19983.72      20632.88       199.86 o
  -9   5   9       3672.02       3828.17        72.21 o
  -7   5   9       3218.88       3477.52        66.14 o
  -5   5   9      21290.85      22309.21       483.75 o
  -3   5   9       7272.84       7193.04        79.55 o
  -1   5   9         89.27        101.25        50.34 o
   1   5   9      12603.85      13069.03       130.09 o
   3   5   9       1706.71       1943.03       121.78 o
   5   5   9        104.95        103.32        87.58 o
   7   5   9       8082.26       7871.36       244.67 o
   9   5   9       2052.37       2063.38       190.16 o
 -14   6   9         23.36         54.36        85.33 o
 -12   6   9       2354.18       2361.78        85.37 o
 -10   6   9        955.61       1062.97        62.35 o
  -8   6   9       2075.04       2243.29        62.35 o
  -6   6   9      11248.04      12241.40       136.86 o
  -4   6   9       1787.27       1976.06        77.02 o
  -2   6   9       1464.05       1401.99        68.52 o
   0   6   9       4349.52       4641.89       134.01 o
   2   6   9        675.36        735.10        82.22 o
   4   6   9        683.81        739.27       101.87 o
   6   6   9       2028.39       2321.07       173.89 o
   8   6   9          6.90         50.28       118.85 o
 -13   7   9        339.13        258.87       104.38 o
 -11   7   9       4674.78       5086.88       119.49 o
  -9   7   9       1337.30       1359.87        64.11 o
  -7   7   9         19.62        -19.86        61.26 o
  -5   7   9       8974.06       9864.52       216.11 o
  -3   7   9       1664.11       1714.65        75.55 o
  -1   7   9        873.57       1055.22        73.26 o
   1   7   9       5222.91       5325.74       198.30 o
   3   7   9       7449.53       7348.72       112.70 o
   5   7   9       1416.46       1521.74       105.05 o
   7   7   9       1431.81       1032.29       167.55 o
   9   7   9        346.61        480.26       146.48 o
 -12   8   9       4701.85       4752.06       133.67 o
 -10   8   9        499.91        573.22        94.97 o
  -8   8   9       2237.34       2239.56        82.23 o
  -6   8   9      12220.84      12693.19       136.19 o
  -4   8   9       2897.63       3135.95       108.39 o
  -2   8   9       3608.29       3671.52        73.80 o
   0   8   9       7849.70       8079.37       130.12 o
   2   8   9        155.84        176.46        95.66 o
   4   8   9         55.57         27.03       109.60 o
   6   8   9        557.38        536.37       108.70 o
   8   8   9         46.63          4.60       228.62 o
 -13   9   9       6502.46       5917.73       445.29 o
 -11   9   9       1016.99        912.47       128.67 o
  -9   9   9       1108.52       1205.99        95.38 o
  -7   9   9      11166.64      11045.91       139.04 o
  -5   9   9        287.43        306.76        77.63 o
  -3   9   9       3770.96       4313.35       223.41 o
  -1   9   9       8849.89       9123.42       233.76 o
   1   9   9         52.61         77.78        94.94 o
   3   9   9       1185.65       1066.83       121.36 o
   5   9   9       9029.07       9030.43       296.43 o
   7   9   9         16.08         69.53       134.38 o
 -12  10   9        295.50        251.60       109.56 o
 -10  10   9         59.21        136.45        72.09 o
  -8  10   9        226.09        239.28        93.73 o
  -6  10   9         14.16        -56.86        95.14 o
  -4  10   9        232.91        158.91        66.82 o
  -2  10   9       1831.73       1845.40        72.75 o
   0  10   9        235.20        134.19        94.35 o
   2  10   9         94.89        159.86       116.02 o
   4  10   9         14.71        -60.97        98.59 o
   6  10   9          0.56        -47.60       117.59 o
 -11  11   9        153.90        165.64        94.23 o
  -9  11   9       1291.67       1311.04        89.75 o
  -7  11   9       7481.94       7605.96       186.57 o
  -5  11   9        910.39       1004.51        95.10 o
  -3  11   9        989.14       1200.57        96.56 o
  -1  11   9      11582.76      11722.95       267.00 o
   1  11   9         14.72         55.17        93.86 o
   3  11   9        763.49        682.31        91.15 o
   5  11   9       2580.24       2482.73       163.58 o
 -10  12   9        644.36        665.03        79.30 o
  -8  12   9       1327.50       1275.47       153.45 o
  -6  12   9       4261.96       4335.40       114.64 o
  -4  12   9       3006.86       2977.59       143.05 o
  -2  12   9        674.80        542.64       119.91 o
   0  12   9       2411.90       2601.20       143.79 o
   2  12   9        493.27        392.11       115.75 o
   4  12   9       1008.74       1038.27        95.20 o
  -7  13   9        928.21        953.12       112.10 o
  -5  13   9       2404.94       2544.02       127.52 o
  -3  13   9       1009.63        622.14       115.30 o
  -1  13   9         31.63        108.58        91.65 o
   1  13   9       3700.29       3702.88       316.63 o
   3  13   9        596.79        545.26        94.12 o
  -6  14   9       1158.45       1440.35       137.09 o
  -4  14   9        325.51        421.39       109.89 o
  -2  14   9        246.10         78.65       195.97 o
   0  14   9        148.92        159.82       136.25 o
   2  14   9        516.41        370.41       110.83 o
 -14   0  10        841.24        860.31       150.88 o
 -12   0  10      11814.89      12676.76       133.29 o
 -10   0  10       4807.88       4926.52       302.76 o
  -8   0  10       3048.17       2964.95        93.24 o
  -6   0  10      40491.11      41502.56       759.07 o
  -4   0  10      38691.90      39562.16       692.71 o
  -2   0  10       8492.74       9013.79       470.74 o
   0   0  10       5342.04       4965.67       107.74 o
   2   0  10      23208.50      24304.05       306.12 o
   4   0  10        737.71        679.50       114.97 o
 -15   1  10       1065.37       1015.76        93.16 o
 -13   1  10       2042.60       2019.35        67.18 o
 -11   1  10          2.51         32.45        66.38 o
  -9   1  10       4931.76       5201.70        75.66 o
  -7   1  10       5169.19       5198.08       107.96 o
  -5   1  10        239.40        256.52        52.00 o
  -3   1  10       3528.62       3065.07        55.37 o
  -1   1  10       2467.29       2422.34        65.70 o
   1   1  10         57.50         80.01        71.27 o
   3   1  10       2438.60       2656.40        84.02 o
   5   1  10        923.91       1016.87       203.75 o
 -14   2  10        465.72        435.09        80.14 o
 -12   2  10       3987.31       4180.58        90.69 o
 -10   2  10       7090.21       7585.43       153.58 o
  -8   2  10        944.00        905.03        56.67 o
  -6   2  10       7699.30       7871.15        77.52 o
  -4   2  10       6686.21       6415.67       118.12 o
  -2   2  10       1359.68       1569.51        53.24 o
   0   2  10      12498.21      12326.37       106.41 o
   2   2  10       5787.28       6069.69       168.46 o
   4   2  10        642.11        771.68        94.01 o
   6   2  10       1061.92       1079.93       215.19 o
 -15   3  10       3937.24       3682.07       107.51 o
 -13   3  10       8771.15       9006.94       100.10 o
 -11   3  10         66.47         94.77        52.28 o
  -9   3  10       4346.91       4399.03        73.19 o
  -7   3  10       9536.52      10313.19       151.26 o
  -5   3  10        492.07        449.99        67.17 o
  -3   3  10      12993.99      13002.14       114.33 o
  -1   3  10       5728.34       5691.05       103.07 o
   1   3  10        477.78        553.87        72.27 o
   3   3  10      14123.34      14754.11       318.18 o
   5   3  10       7182.64       7240.22       219.05 o
   7   3  10         48.47         66.17       256.74 o
 -14   4  10       5991.80       6142.50       118.60 o
 -12   4  10        181.42        248.01        66.39 o
 -10   4  10        454.68        491.74        52.15 o
  -8   4  10      25186.57      26735.63       275.50 o
  -6   4  10         13.53         11.78        71.64 o
  -4   4  10         17.14         25.42        75.96 o
  -2   4  10      31071.07      30724.33       405.25 o
   0   4  10        651.11        722.65        60.40 o
   2   4  10         68.62         67.46        79.63 o
   4   4  10       9237.46       9737.37       157.24 o
   6   4  10       2057.58       2133.74       212.95 o
   8   4  10        378.39        350.25       169.63 o
 -13   5  10        138.91        231.27        88.74 o
 -11   5  10         96.86         81.63        69.09 o
  -9   5  10         34.62         57.08        68.36 o
  -7   5  10          0.58          0.66        58.56 o
  -5   5  10        127.55        204.50        88.53 o
  -3   5  10         85.36         67.81        58.26 o
  -1   5  10          0.02        -18.67        63.07 o
   1   5  10         67.99         32.81        69.27 o
   3   5  10        277.98        231.30        76.87 o
   5   5  10        140.01        180.00       105.60 o
   7   5  10        132.16        125.13       192.05 o
   9   5  10          7.55         47.44       197.31 o
 -14   6  10       7422.00       6613.66       192.41 o
 -12   6  10         31.92        -13.27        80.75 o
 -10   6  10         33.29         26.15        74.77 o
  -8   6  10      15422.04      15776.25       379.52 o
  -6   6  10         34.29          1.44        92.46 o
  -4   6  10        146.76        177.65        74.81 o
  -2   6  10      23987.32      24754.61       206.71 o
   0   6  10        426.95        491.46        80.76 o
   2   6  10         41.43        126.65        77.86 o
   4   6  10      11563.85      10814.43       143.38 o
   6   6  10        540.63        785.38       194.17 o
   8   6  10         83.28         57.59       230.12 o
 -13   7  10       4837.19       4399.53        99.53 o
 -11   7  10         46.73         63.95        80.37 o
  -9   7  10       5683.37       6394.20        92.42 o
  -7   7  10       4345.84       4406.33        63.30 o
  -5   7  10         78.39        -19.87        70.49 o
  -3   7  10       3884.50       4120.18       136.06 o
  -1   7  10       5539.22       5779.09       176.75 o
   1   7  10        287.25        350.61        68.65 o
   3   7  10       7191.38       6992.94       122.88 o
   5   7  10       4223.57       4243.06       128.82 o
   7   7  10        186.57         83.71       189.94 o
 -12   8  10        396.31        408.69        96.96 o
 -10   8  10       3041.54       2882.12        92.07 o
  -8   8  10         17.21        -42.21        95.77 o
  -6   8  10       2761.07       2883.26       122.59 o
  -4   8  10       4347.01       4727.13        82.59 o
  -2   8  10        284.94        206.09        79.14 o
   0   8  10       4069.06       4524.30       160.89 o
   2   8  10       1815.56       1894.10       102.10 o
   4   8  10       1729.42       1490.55       114.82 o
   6   8  10       1414.24       1337.19       116.78 o
   8   8  10        442.51        266.81       188.32 o
 -11   9  10        329.54        429.50        86.01 o
  -9   9  10       1047.85       1018.27       123.61 o
  -7   9  10       2408.60       2506.33        97.96 o
  -5   9  10         15.99        -16.47        71.69 o
  -3   9  10       2396.89       2525.43        74.69 o
  -1   9  10        960.15       1049.68        84.23 o
   1   9  10        635.05        615.14       101.97 o
   3   9  10       1029.65        965.84       117.86 o
   5   9  10        462.27        232.75        98.89 o
   7   9  10          0.84         59.46       185.83 o
 -10  10  10       3597.04       3613.42       129.18 o
  -8  10  10       2529.89       2263.50       162.86 o
  -6  10  10       5988.64       6975.60       106.95 o
  -4  10  10       7542.33       7931.62       403.32 o
  -2  10  10       2297.76       2353.20       119.63 o
   0  10  10       3902.84       3897.31        78.43 o
   2  10  10       5684.28       5812.60       132.95 o
   4  10  10        183.66        104.04        86.25 o
   6  10  10       2107.73       1907.44       130.87 o
  -9  11  10       2712.46       2765.85       172.52 o
  -7  11  10        355.85        376.46        86.94 o
  -5  11  10        442.05        373.39       104.35 o
  -3  11  10        242.20        381.95       132.77 o
  -1  11  10        285.90        329.67        94.55 o
   1  11  10         42.39         81.44        93.90 o
   3  11  10        396.02        446.25       107.10 o
   5  11  10        315.51        247.34        91.64 o
  -8  12  10        524.12        463.12       111.41 o
  -6  12  10        990.11        988.84        68.02 o
  -4  12  10        741.89        837.84        84.49 o
  -2  12  10        708.41        713.49        94.41 o
   0  12  10       1571.99       1403.85       100.66 o
   2  12  10       2340.93       1901.28       144.27 o
   4  12  10          1.21          8.08        90.72 o
  -7  13  10       2142.33       2100.29       293.48 o
  -5  13  10         34.40        104.49        85.54 o
  -3  13  10       2639.05       2359.16       119.63 o
  -1  13  10       1609.68       1520.04       115.79 o
   1  13  10        262.14         68.00       147.21 o
  -4  14  10         42.76        -38.80       134.41 o
  -2  14  10       3342.23       2936.04       121.08 o
   0  14  10          2.11       -135.51       135.51 o
 -15   1  11       9009.49       8015.70       221.82 o
 -13   1  11       2183.92       2089.03        78.17 o
 -11   1  11        876.08       1046.22        82.74 o
  -9   1  11      17091.02      17715.44       193.58 o
  -7   1  11       8631.61       9385.89       100.47 o
  -5   1  11        262.09        280.76        75.37 o
  -3   1  11      10808.65      10880.77       214.35 o
  -1   1  11        361.00        426.46        55.26 o
   1   1  11        847.26        916.32        72.48 o
   3   1  11      11722.29      12094.79       302.83 o
   5   1  11        508.17        582.63       195.41 o
 -14   2  11        600.26        462.51       102.94 o
 -12   2  11       2325.17       2447.23        72.49 o
 -10   2  11       8918.67       9113.35       188.39 o
  -8   2  11       1786.83       1908.01        74.28 o
  -6   2  11      12847.54      13961.21       179.41 o
  -4   2  11      10128.52      11131.98       116.59 o
  -2   2  11       4307.36       4398.21        82.05 o
   0   2  11       1487.38       1698.92        63.91 o
   2   2  11       4715.30       5012.03        89.28 o
   4   2  11       1264.41       1361.42        81.33 o
   6   2  11         73.81        190.56       228.38 o
 -13   3  11       3401.26       3345.19        75.83 o
 -11   3  11       7883.31       8282.38       110.36 o
  -9   3  11         67.66         54.34        74.79 o
  -7   3  11        647.80        733.75        59.81 o
  -5   3  11       4980.50       5510.47        83.32 o
  -3   3  11       1395.90       1500.67        74.71 o
  -1   3  11       6214.85       6569.31       115.12 o
   1   3  11       4636.86       4933.70        85.11 o
   3   3  11          9.02         65.95        70.60 o
   5   3  11        276.40        343.18       202.88 o
   7   3  11       2402.65       2725.70       279.75 o
 -14   4  11        422.78        355.89        80.26 o
 -12   4  11        814.25        834.41       115.35 o
 -10   4  11       1154.89       1236.72        63.09 o
  -8   4  11       2041.85       2271.68        73.47 o
  -6   4  11       3819.21       4044.10        74.33 o
  -4   4  11       3911.06       4126.29        65.29 o
  -2   4  11       4794.71       4750.61       161.39 o
   0   4  11       1174.39       1131.24        73.18 o
   2   4  11       1092.83       1108.57        70.68 o
   4   4  11         66.57         35.86        96.39 o
   6   4  11         75.58         10.08       197.78 o
   8   4  11        239.34        205.94       208.81 o
 -13   5  11         64.02        -40.23       104.22 o
 -11   5  11      12907.84      13340.87       257.40 o
  -9   5  11        696.41        763.65        57.63 o
  -7   5  11       1089.33       1086.24        65.25 o
  -5   5  11      19456.33      20099.88       214.40 o
  -3   5  11        432.75        496.29        58.81 o
  -1   5  11       1299.78       1301.74        73.35 o
   1   5  11      14331.30      14770.13       403.54 o
   3   5  11        722.27        759.67        81.00 o
   5   5  11       3003.81       2913.43       131.91 o
   7   5  11       2785.26       2868.12       213.08 o
 -14   6  11        328.85        291.22        87.14 o
 -12   6  11         26.57        108.18        60.38 o
 -10   6  11       5355.47       5460.28        95.54 o
  -8   6  11        560.47        711.53        61.77 o
  -6   6  11       1171.00       1379.42        71.63 o
  -4   6  11      10056.52      10478.09       132.88 o
  -2   6  11        881.09       1065.98        74.17 o
   0   6  11        480.35        517.32        79.85 o
   2   6  11       2687.08       3109.10        81.64 o
   4   6  11        134.53        156.36       119.26 o
   6   6  11        168.42        150.51       157.35 o
   8   6  11         30.95         52.29       143.26 o
 -13   7  11        412.96        315.65        96.11 o
 -11   7  11       1483.84       1431.30        65.45 o
  -9   7  11        370.42        420.90        67.87 o
  -7   7  11        817.10        870.38        57.31 o
  -5   7  11       5917.43       5884.45       104.67 o
  -3   7  11        239.31        122.05        78.76 o
  -1   7  11       3298.22       3483.92        87.44 o
   1   7  11       4392.64       4427.32       139.85 o
   3   7  11        590.41        682.06        98.30 o
   5   7  11       1764.56       1737.91       113.76 o
   7   7  11        885.99        888.00       189.07 o
 -12   8  11       2250.91       1738.06       155.86 o
 -10   8  11       3942.96       3786.27        83.24 o
  -8   8  11        625.21        615.90        82.35 o
  -6   8  11       1088.76       1085.67        58.17 o
  -4   8  11      11139.63      11269.82       178.71 o
  -2   8  11        642.27        667.89        69.28 o
   0   8  11        563.83        513.25        77.66 o
   2   8  11       1977.57       1763.43       162.82 o
   4   8  11        448.46        365.82       119.42 o
   6   8  11         20.62        -17.86       140.08 o
 -11   9  11       1126.35       1027.91       157.73 o
  -9   9  11       4968.79       4638.34        93.54 o
  -7   9  11       2258.10       2304.30       125.51 o
  -5   9  11        369.96        478.91        82.69 o
  -3   9  11       9274.67       9367.39       101.91 o
  -1   9  11       1767.90       2049.49        98.97 o
   1   9  11        270.95        351.60        81.67 o
   3   9  11       7792.92       7539.84       151.88 o
   5   9  11        970.88        898.85       120.49 o
 -10  10  11         15.42        -32.08       155.80 o
  -8  10  11        661.17        676.20        72.96 o
  -6  10  11        152.50         56.25        98.49 o
  -4  10  11        291.22        328.39        93.61 o
  -2  10  11         29.10        111.88        93.44 o
   0  10  11        412.91        353.20        82.73 o
   2  10  11        375.61        271.70       114.21 o
   4  10  11         71.89          3.41       103.63 o
  -9  11  11       4052.48       4146.28       143.17 o
  -7  11  11        302.74        391.95       102.61 o
  -5  11  11        435.92        434.34        92.62 o
  -3  11  11       6362.86       6702.47       154.60 o
  -1  11  11       2240.47       2200.68       224.47 o
   1  11  11         15.16         32.10       113.64 o
   3  11  11       2610.06       2195.41       118.35 o
  -8  12  11        132.69        138.14        94.19 o
  -6  12  11       1333.49       1253.65        88.95 o
  -4  12  11       4986.96       4865.36       260.22 o
  -2  12  11        962.19       1205.43        88.07 o
   0  12  11        771.88        859.39       139.55 o
   2  12  11        956.73        777.06       138.60 o
  -7  13  11       1461.33       1459.95       253.55 o
  -5  13  11       1171.76        985.58        98.82 o
  -3  13  11        113.72          7.33       224.77 o
  -1  13  11        206.73        237.58        96.15 o
   1  13  11       1273.31       1287.22       162.51 o
 -14   0  12        212.60        105.37       153.74 o
 -12   0  12      15341.10      15700.64       685.93 o
 -10   0  12        266.97        181.65        96.25 o
  -8   0  12        906.75        766.91        99.29 o
  -6   0  12      33350.71      34154.84       232.42 o
  -4   0  12      13279.84      13273.25       126.83 o
  -2   0  12       3256.72       3293.92       105.48 o
   0   0  12      12307.34      13005.01       160.46 o
   2   0  12       1838.76       1871.08       105.89 o
   4   0  12         66.92         39.70       125.47 o
 -13   1  12       3227.56       3111.31        87.26 o
 -11   1  12       3438.99       3498.43        80.62 o
  -9   1  12        376.11        392.45        57.43 o
  -7   1  12        230.77        278.74        70.32 o
  -5   1  12        647.10        854.40        72.43 o
  -3   1  12         84.71         74.53        64.49 o
  -1   1  12       5369.01       5649.93       100.99 o
   1   1  12       1528.76       1611.55        74.34 o
   3   1  12        430.27        525.38        67.97 o
   5   1  12       1012.17        980.55       244.55 o
 -14   2  12        736.22        660.39        97.13 o
 -12   2  12       4270.14       4221.72        84.63 o
 -10   2  12         16.66          3.34        59.88 o
  -8   2  12         23.65          7.27        68.84 o
  -6   2  12       2513.96       2787.82        70.57 o
  -4   2  12       1185.70       1251.66        61.69 o
  -2   2  12         14.82         76.80        53.16 o
   0   2  12       1517.85       1562.13        74.20 o
   2   2  12        492.53        564.60        71.74 o
   4   2  12        169.54        217.23        91.72 o
   6   2  12       1146.05       1068.86       209.84 o
 -13   3  12       4911.96       5366.60       122.17 o
 -11   3  12      11530.48      11979.68       182.52 o
  -9   3  12        374.89        368.28        56.66 o
  -7   3  12       6942.45       7189.53       259.92 o
  -5   3  12      11952.59      12600.54       175.50 o
  -3   3  12          6.82         18.10        63.75 o
  -1   3  12       7146.67       7812.50       193.95 o
   1   3  12        750.08        822.63        70.10 o
   3   3  12          0.55         23.96        69.67 o
   5   3  12       3475.97       3602.88       223.65 o
   7   3  12        536.31        496.80       294.18 o
 -14   4  12       2745.38       2670.70        86.12 o
 -12   4  12       2435.92       2521.63        72.44 o
 -10   4  12       4595.92       4731.38       228.95 o
  -8   4  12       6374.41       6919.24       184.87 o
  -6   4  12       2908.19       2899.28       107.01 o
  -4   4  12       8335.20       9189.69       114.31 o
  -2   4  12       7640.58       7887.07        99.48 o
   0   4  12       1577.00       1575.82        65.44 o
   2   4  12        654.52        708.20        67.92 o
   4   4  12       2202.94       2351.90       133.38 o
   6   4  12        212.89        228.62       195.04 o
 -13   5  12        849.13        828.05       119.12 o
 -11   5  12       1469.91       1517.23        77.83 o
  -9   5  12         24.59         38.65        84.03 o
  -7   5  12        149.04         88.55        69.53 o
  -5   5  12        137.74        102.13        89.27 o
  -3   5  12        232.53        216.23        52.75 o
  -1   5  12          8.29        -29.13        67.76 o
   1   5  12        267.35        299.82        68.11 o
   3   5  12        174.56        178.46        89.33 o
   5   5  12        149.90         33.99       117.37 o
   7   5  12        423.94        386.84       194.54 o
 -12   6  12       1182.43       1424.78       207.98 o
 -10   6  12       7097.05       7252.40       154.89 o
  -8   6  12       7887.32       8082.84       159.11 o
  -6   6  12       3234.34       3062.78        63.99 o
  -4   6  12       5301.45       5434.21        90.44 o
  -2   6  12       6790.65       6830.50        95.26 o
   0   6  12        139.40         92.62        66.40 o
   2   6  12       1568.75       1566.67        85.91 o
   4   6  12       2923.00       2711.41       131.80 o
   6   6  12        154.64        155.36       189.07 o
 -13   7  12       5352.89       4185.27       123.46 o
 -11   7  12       5142.92       4815.83       115.22 o
  -9   7  12        105.63        107.50       125.96 o
  -7   7  12       8170.85       8277.03       177.10 o
  -5   7  12       3447.11       3604.91       135.78 o
  -3   7  12          5.09        -36.55        66.92 o
  -1   7  12       2607.98       2702.16       138.29 o
   1   7  12       3283.12       3600.13       103.38 o
   3   7  12         24.81        -12.50       107.27 o
   5   7  12       1306.25       1268.81       132.22 o
 -12   8  12       1225.37        901.17        89.88 o
 -10   8  12        878.23        893.73       166.85 o
  -8   8  12        638.32        646.79        73.73 o
  -6   8  12       4722.01       5108.88       104.09 o
  -4   8  12       1980.81       1966.69        85.10 o
  -2   8  12        781.39        805.48        96.59 o
   0   8  12       3051.27       3414.40        91.02 o
   2   8  12        932.15        889.47       114.70 o
   4   8  12        876.31        618.10       144.75 o
   6   8  12        466.29        416.32       230.86 o
 -11   9  12       1856.60       1663.63       196.63 o
  -9   9  12        295.04        312.75        71.86 o
  -7   9  12       2102.00       1897.32        97.26 o
  -5   9  12       1208.71       1329.41        83.71 o
  -3   9  12        121.36         79.72        82.69 o
  -1   9  12       1020.38       1062.13        74.50 o
   1   9  12         65.60        116.63        92.09 o
   3   9  12        131.63        119.96       130.21 o
   5   9  12        541.10        438.18       118.59 o
 -10  10  12        147.76         95.88       110.16 o
  -8  10  12         22.43          0.01        96.48 o
  -6  10  12      17014.12      16878.12       161.95 o
  -4  10  12          1.25        -31.15        71.22 o
  -2  10  12        213.51        251.42        72.59 o
   0  10  12       6086.32       6402.01       149.13 o
   2  10  12        127.34        118.86       135.24 o
   4  10  12         49.78         85.80        88.93 o
  -9  11  12          1.07        124.54        84.91 o
  -7  11  12        767.38        546.61       126.35 o
  -5  11  12         41.87         91.12        73.12 o
  -3  11  12         75.93        150.53       118.32 o
  -1  11  12         94.63         78.68        78.68 o
   1  11  12       2301.88       2647.10       318.00 o
   3  11  12          3.11         49.62       129.18 o
  -8  12  12        123.80         66.11       126.52 o
  -6  12  12       1255.57        864.62       100.74 o
  -4  12  12        581.73        527.27        87.09 o
  -2  12  12        798.94        809.23        97.20 o
   0  12  12       1134.12        758.31       114.41 o
  -5  13  12       2079.02       1451.74        93.50 o
  -3  13  12        122.47        184.10       133.76 o
 -13   1  13       1180.86       1132.75        99.26 o
 -11   1  13        451.72        409.69        83.08 o
  -9   1  13       4630.81       4815.06       111.46 o
  -7   1  13       1591.55       1631.13        77.61 o
  -5   1  13        313.63        371.17        64.27 o
  -3   1  13      11068.27      11404.93       225.85 o
  -1   1  13        124.36        147.40        62.48 o
   1   1  13       2228.75       2279.41        74.72 o
   3   1  13      10373.45      10733.40       129.01 o
   5   1  13        259.64        157.97       200.14 o
 -14   2  13       3030.65       2629.61       104.19 o
 -12   2  13        724.97        714.18        82.66 o
 -10   2  13        316.10        460.63        74.32 o
  -8   2  13       8185.92       8438.24       184.05 o
  -6   2  13       5596.70       5471.13        86.77 o
  -4   2  13       9098.43       9635.80       185.23 o
  -2   2  13       3916.21       3952.60        69.22 o
   0   2  13        456.30        526.72        68.52 o
   2   2  13        519.42        515.09        67.09 o
   4   2  13       1024.51       1146.04        91.16 o
   6   2  13        551.83        569.69       302.39 o
 -13   3  13       1311.97       1151.55       100.61 o
 -11   3  13        326.81        303.99        92.46 o
  -9   3  13          7.01        -21.21        74.55 o
  -7   3  13       5013.42       5200.49        86.48 o
  -5   3  13       2066.11       2067.38        63.03 o
  -3   3  13         17.06         17.89        56.03 o
  -1   3  13       2261.14       2484.53        74.43 o
   1   3  13       1510.68       1612.14        71.12 o
   3   3  13        381.89        354.40        81.29 o
   5   3  13       4230.33       4894.02       234.35 o
   7   3  13        507.98        426.90       409.36 o
 -12   4  13        360.99        506.89        84.03 o
 -10   4  13       1454.09       1367.17        77.48 o
  -8   4  13       1011.67       1040.04        58.37 o
  -6   4  13       1147.35       1087.47        64.33 o
  -4   4  13        614.37        619.87        50.59 o
  -2   4  13       1396.06       1457.27        77.99 o
   0   4  13       4362.27       4153.58        77.95 o
   2   4  13       3439.66       3334.74        88.52 o
   4   4  13       1706.27       1543.33       129.54 o
   6   4  13        109.44        124.76       233.60 o
 -13   5  13       7794.66       7793.04       104.43 o
 -11   5  13       1490.81       1456.23        77.78 o
  -9   5  13        230.55        167.21       126.34 o
  -7   5  13       6451.47       6817.74       115.98 o
  -5   5  13       1971.59       2118.17        65.74 o
  -3   5  13        612.69        585.71        62.53 o
  -1   5  13       8464.25       8476.34       154.39 o
   1   5  13        553.87        610.03       100.20 o
   3   5  13        939.58       1036.26        97.07 o
   5   5  13       4778.20       4913.81       201.52 o
 -12   6  13        376.64        164.94        88.46 o
 -10   6  13        597.75        490.01        59.29 o
  -8   6  13       5378.00       5577.54       170.69 o
  -6   6  13        393.03        441.93        51.94 o
  -4   6  13        272.42        290.93        67.46 o
  -2   6  13       4710.81       4532.15       119.37 o
   0   6  13         22.30         63.57        94.06 o
   2   6  13         86.83         98.51        88.69 o
   4   6  13       1170.91       1227.74       127.60 o
   6   6  13         44.58        -97.89       189.44 o
 -11   7  13        548.22        484.59        80.58 o
  -9   7  13        354.23        134.93        84.60 o
  -7   7  13       2828.58       2949.26       101.33 o
  -5   7  13        908.60       1089.89        69.47 o
  -3   7  13        608.03        624.12        83.74 o
  -1   7  13       3861.59       3625.81       106.77 o
   1   7  13       1290.41       1163.48       102.00 o
   3   7  13        397.50        290.64       108.46 o
   5   7  13        325.41        144.07       128.40 o
 -10   8  13        932.55        782.20       220.73 o
  -8   8  13       3394.04       3310.76        79.81 o
  -6   8  13        312.52        387.30        94.23 o
  -4   8  13        975.95       1146.03       126.97 o
  -2   8  13       5869.26       5788.02        96.31 o
   0   8  13        522.83        483.97        92.78 o
   2   8  13        458.17        331.66       111.00 o
   4   8  13       1247.00        925.92       146.60 o
 -11   9  13        757.12        655.68       115.64 o
  -9   9  13       8788.22       8279.62       197.81 o
  -7   9  13        113.46         37.89        91.79 o
  -5   9  13       1263.02       1178.49        83.66 o
  -3   9  13       3234.48       3306.61       104.98 o
  -1   9  13        306.34        209.25        81.43 o
   1   9  13         73.04        115.07        80.92 o
   3   9  13       3476.46       3244.91       154.96 o
 -10  10  13         75.64         85.34        86.60 o
  -8  10  13        162.41         67.66        95.74 o
  -6  10  13         19.69        271.15       116.33 o
  -4  10  13        358.79        567.59       108.66 o
  -2  10  13        181.33        375.34       109.70 o
   0  10  13        101.04        265.01        95.12 o
   2  10  13        142.12        117.34       178.18 o
  -7  11  13         19.72         36.37        94.66 o
  -5  11  13        389.95        321.03       116.65 o
  -3  11  13       6065.39       5752.82       266.44 o
  -1  11  13        194.00        160.89       110.87 o
   1  11  13        118.39        157.10       110.12 o
  -6  12  13        140.24        169.35        93.97 o
  -4  12  13         81.58        284.60        95.22 o
  -2  12  13       2156.81       1984.11       151.99 o
 -14   0  14       3779.98       3240.31       159.98 o
 -12   0  14       4947.57       4954.21       336.65 o
 -10   0  14       4569.38       4787.17        97.32 o
  -8   0  14       6886.83       7200.72       131.60 o
  -6   0  14      19893.60      19883.38       137.56 o
  -4   0  14        885.38       1130.48       112.01 o
  -2   0  14       7759.65       7711.04       414.21 o
   0   0  14       6531.57       6769.92       122.03 o
   2   0  14         33.56        -18.18       110.70 o
   4   0  14       3513.40       3533.77       151.95 o
 -13   1  14         37.95        117.78        85.84 o
 -11   1  14       4594.86       4512.18        82.91 o
  -9   1  14       2077.75       1887.20        90.41 o
  -7   1  14       1862.43       1875.66        72.08 o
  -5   1  14        491.94        530.14        76.29 o
  -3   1  14        680.36        688.46        69.83 o
  -1   1  14       1011.14       1136.67        89.95 o
   1   1  14        618.49        640.89        84.59 o
   3   1  14        725.16        644.82        82.64 o
   5   1  14         38.26        136.58       236.09 o
 -12   2  14       2536.71       2670.72        85.87 o
 -10   2  14         27.38         42.04        73.26 o
  -8   2  14       2852.08       2959.22       104.01 o
  -6   2  14       4813.65       4845.21       146.32 o
  -4   2  14        456.73        464.41        56.38 o
  -2   2  14       5706.38       5629.97       114.24 o
   0   2  14       3912.17       3655.76        78.12 o
   2   2  14       2717.48       2837.35        88.01 o
   4   2  14        844.23        800.84        99.33 o
   6   2  14        690.76        597.18       296.29 o
 -13   3  14         92.33        174.07        73.11 o
 -11   3  14       4043.26       4339.64        83.44 o
  -9   3  14       6029.27       6437.80       108.52 o
  -7   3  14        701.25        815.66        68.75 o
  -5   3  14       5176.32       5430.25       144.24 o
  -3   3  14       3921.76       3958.06        71.52 o
  -1   3  14         75.68         36.79        60.22 o
   1   3  14       2924.23       3192.58        89.68 o
   3   3  14       1317.74       1313.31        87.34 o
   5   3  14        207.55         84.71       239.82 o
 -12   4  14          4.39        -44.50        81.65 o
 -10   4  14      13747.34      14409.61       264.49 o
  -8   4  14        142.94        295.39        67.94 o
  -6   4  14        179.25        207.99        56.66 o
  -4   4  14      12633.53      12848.41       177.24 o
  -2   4  14         98.14        145.72        59.67 o
   0   4  14        582.90        566.06        74.43 o
   2   4  14       4527.88       4824.89       110.33 o
   4   4  14       1587.59       1440.33       159.68 o
 -13   5  14         26.55         72.11        78.98 o
 -11   5  14        102.07         51.58        87.48 o
  -9   5  14        133.72         21.59        62.57 o
  -7   5  14         90.45        207.50        74.01 o
  -5   5  14          0.29         -8.40        83.84 o
  -3   5  14        247.68        145.36        98.60 o
  -1   5  14        395.57        368.07        73.71 o
   1   5  14         20.94         23.61        79.82 o
   3   5  14        950.52        894.67        92.93 o
   5   5  14        285.71        142.55       194.29 o
 -12   6  14         37.50        -76.53        97.73 o
 -10   6  14       8628.78       8597.35       238.62 o
  -8   6  14         14.47        -33.20        66.74 o
  -6   6  14         56.87         41.23        67.53 o
  -4   6  14      12761.40      13138.51       256.31 o
  -2   6  14         86.24         85.58        73.15 o
   0   6  14         46.77        -18.55        92.76 o
   2   6  14       1144.21       1193.72        92.11 o
   4   6  14        231.68        244.71       141.52 o
 -11   7  14       3772.68       3255.10       167.31 o
  -9   7  14       1804.00       1801.59        85.02 o
  -7   7  14          8.17         19.44        71.82 o
  -5   7  14       4515.90       4473.81        76.32 o
  -3   7  14       2604.58       2790.18       137.65 o
  -1   7  14         39.16         87.35        79.10 o
   1   7  14       2194.34       2115.65        97.49 o
   3   7  14       1204.48       1181.57       133.09 o
 -10   8  14        204.68         10.97        86.81 o
  -8   8  14       2721.61       2746.69        74.90 o
  -6   8  14       1374.17       1274.73        69.30 o
  -4   8  14         16.23        -51.94        72.40 o
  -2   8  14        947.36       1036.29        82.68 o
   0   8  14        918.85        844.97       112.29 o
   2   8  14        136.21        138.34       113.72 o
  -9   9  14        795.36        642.16       114.94 o
  -7   9  14         92.46        112.84       163.56 o
  -5   9  14       1691.03       1484.53       151.45 o
  -3   9  14        485.32        251.34        82.12 o
  -1   9  14         32.56         -4.83        78.32 o
   1   9  14         34.63        -55.12        94.66 o
  -8  10  14       2964.32       2651.91       129.27 o
  -6  10  14       3549.57       3259.47       121.90 o
  -4  10  14       2395.73       2362.66       130.63 o
  -2  10  14       1865.14       1806.39       101.97 o
   0  10  14       1387.93       1318.11       113.00 o
  -7  11  14          4.60        130.59       120.57 o
  -5  11  14        263.54        295.03        95.93 o
  -3  11  14        250.31        335.72       110.87 o
  -1  11  14          5.99        -37.57       109.62 o
 -13   1  15        466.44        390.88        79.65 o
 -11   1  15       8852.54       8747.61       153.99 o
  -9   1  15       1236.69       1350.06        83.87 o
  -7   1  15         85.54         18.14        73.92 o
  -5   1  15      10353.14      10841.47       260.10 o
  -3   1  15       1664.44       1780.53        70.77 o
  -1   1  15        154.06        240.23        82.81 o
   1   1  15       5654.46       5729.93       141.99 o
   3   1  15       2386.77       2260.54        94.38 o
   5   1  15         99.80         47.27       273.03 o
 -12   2  15       4029.44       3992.17        89.02 o
 -10   2  15       1731.09       1766.84        76.54 o
  -8   2  15        942.26        962.03        88.31 o
  -6   2  15       7324.50       8033.60       134.31 o
  -4   2  15       2607.36       2620.13        95.21 o
  -2   2  15       2380.75       2787.33        81.48 o
   0   2  15       1940.61       2004.99        87.24 o
   2   2  15          5.51        -81.91        81.91 o
   4   2  15        834.28        921.85       118.26 o
 -13   3  15       3026.86       2200.94       202.84 o
 -11   3  15        389.36        307.37        98.67 o
  -9   3  15       1184.63       1239.84        70.10 o
  -7   3  15       2419.64       2641.32        73.62 o
  -5   3  15        620.04        746.86        88.55 o
  -3   3  15       3781.26       3810.75        83.17 o
  -1   3  15       4637.95       4849.03       106.99 o
   1   3  15        264.00        201.61        80.58 o
   3   3  15        163.77        253.62       119.25 o
   5   3  15       1057.29       1083.29       243.67 o
 -12   4  15       2207.35       2072.93       139.68 o
 -10   4  15       1450.36       1225.89        99.93 o
  -8   4  15        588.73        500.23        63.24 o
  -6   4  15       2463.05       2493.90       106.01 o
  -4   4  15        899.62        952.37        83.23 o
  -2   4  15        463.39        534.92        74.02 o
   0   4  15        161.10        207.79        80.16 o
   2   4  15        143.93        160.26        94.57 o
   4   4  15       1268.17       1212.98       173.81 o
 -11   5  15        900.96        920.55       189.11 o
  -9   5  15       1747.71       1660.07       117.63 o
  -7   5  15       8941.72       9092.12       214.75 o
  -5   5  15         66.86         53.00        67.29 o
  -3   5  15        401.33        524.03        73.81 o
  -1   5  15       6272.83       6497.48       186.40 o
   1   5  15         13.69         31.05        95.70 o
   3   5  15        958.00        838.18       115.41 o
 -10   6  15        576.98        372.60        97.09 o
  -8   6  15       1078.34        873.22        83.95 o
  -6   6  15       3003.93       3103.47        94.37 o
  -4   6  15        206.63        343.98        72.59 o
  -2   6  15        112.68        102.88        80.60 o
   0   6  15       1014.01       1043.30        94.85 o
   2   6  15        204.79        154.94       105.69 o
 -11   7  15         33.12        166.17        79.34 o
  -9   7  15       1827.56       1759.93        83.96 o
  -7   7  15       2294.88       2095.65        78.09 o
  -5   7  15         16.86       -128.69       145.80 o
  -3   7  15       1306.21       1263.30        69.13 o
  -1   7  15       2349.02       2047.30        86.78 o
   1   7  15        293.69        477.49        97.90 o
   3   7  15        190.03        165.63       225.08 o
 -10   8  15       1127.58       1063.90       195.45 o
  -8   8  15        211.72        221.61        79.65 o
  -6   8  15       4302.77       4189.37       159.99 o
  -4   8  15        268.33        263.14        98.88 o
  -2   8  15        320.32        285.77       163.88 o
   0   8  15        899.52        990.77       111.94 o
   2   8  15          7.21        -53.76       129.44 o
  -7   9  15        153.00         22.24        86.58 o
  -5   9  15       2464.05       2529.56       103.76 o
  -3   9  15        583.48        730.49       111.53 o
  -1   9  15         17.23         31.25       186.47 o
   1   9  15       3716.45       3688.86       286.45 o
  -6  10  15         21.09         -7.29       151.57 o
  -4  10  15         51.54        -61.05        95.28 o
  -2  10  15         82.87         75.87        94.04 o
 -12   0  16         54.39        148.02       137.19 o
 -10   0  16        232.02        367.97       108.08 o
  -8   0  16      15058.89      15092.11       220.54 o
  -6   0  16         91.17         32.44       115.79 o
  -4   0  16        328.17        307.96        96.72 o
  -2   0  16       6864.43       7388.15       138.45 o
   0   0  16        388.29        457.59       149.82 o
   2   0  16        242.82        207.28       130.10 o
   4   0  16       1524.89       1371.17       166.25 o
 -11   1  16         26.96        -32.65       100.63 o
  -9   1  16       1031.12       1088.53        74.97 o
  -7   1  16         28.47        -13.00        61.64 o
  -5   1  16        283.60        311.66        74.00 o
  -3   1  16       1221.74       1485.24        84.89 o
  -1   1  16        941.62        946.81        69.64 o
   1   1  16         12.18         55.65        79.32 o
   3   1  16        233.03        243.38       105.21 o
 -12   2  16        329.85        196.88        79.92 o
 -10   2  16        103.12        167.91        81.79 o
  -8   2  16       1055.99       1151.33        98.39 o
  -6   2  16       1787.53       1805.60       119.73 o
  -4   2  16        660.14        881.22       142.98 o
  -2   2  16       2260.76       2342.46        78.57 o
   0   2  16        131.35        113.03        80.57 o
   2   2  16        196.62        224.06        97.29 o
 -11   3  16        127.55        -13.84        97.96 o
  -9   3  16       2931.86       2856.76       125.89 o
  -7   3  16       1299.14       1182.57        76.41 o
  -5   3  16         90.56        102.47        61.55 o
  -3   3  16       1782.46       1670.33       117.79 o
  -1   3  16       2148.11       2092.89        77.86 o
   1   3  16         29.19        -49.81        99.03 o
   3   3  16        981.41        949.59       112.94 o
 -10   4  16       3940.00       3794.50        89.32 o
  -8   4  16        605.13        488.48        67.49 o
  -6   4  16       1961.47       1900.62        77.72 o
  -4   4  16       3625.99       3751.32       129.85 o
  -2   4  16        423.63        343.69        73.43 o
   0   4  16       1396.81       1481.65        87.68 o
   2   4  16       1161.23       1159.71       117.18 o
 -11   5  16         35.83          2.24        80.10 o
  -9   5  16          1.52        182.40        79.60 o
  -7   5  16          9.61         16.12        61.11 o
  -5   5  16         49.28         22.41        85.68 o
  -3   5  16          1.69        -39.91        80.71 o
  -1   5  16         31.62         78.85        71.83 o
   1   5  16          3.42        -54.72       105.98 o
 -10   6  16       2869.42       2418.41       199.05 o
  -8   6  16        264.42        302.79        79.85 o
  -6   6  16       1237.91       1106.75       138.50 o
  -4   6  16       2667.55       2455.60        79.93 o
  -2   6  16         70.15         92.03        92.85 o
   0   6  16       1573.65       1365.81        98.78 o
   2   6  16       1141.70        852.12       110.45 o
  -9   7  16       2241.15       1735.73        79.19 o
  -7   7  16        703.61        678.02        80.88 o
  -5   7  16          1.62        120.75        72.81 o
  -3   7  16       1851.64       2005.96        92.00 o
  -1   7  16       1704.99       1533.47       115.85 o
   1   7  16         51.91         88.07       105.13 o
  -8   8  16       2012.87       1811.58       134.78 o
  -6   8  16        221.51        115.65        72.72 o
  -4   8  16        141.33        115.88        96.38 o
  -2   8  16       1259.62       1205.84       100.04 o
   0   8  16        528.42        179.17        98.16 o
  -5   9  16        185.18        -58.08        96.19 o
  -3   9  16       1057.23        781.57        97.91 o
 -11   1  17       5873.42       5162.44       310.21 o
  -9   1  17        201.24        177.22        88.29 o
  -7   1  17        915.50        937.48        74.76 o
  -5   1  17       6308.69       6349.44       134.70 o
  -3   1  17        182.70        143.67        81.67 o
  -1   1  17        401.92        376.99        93.79 o
   1   1  17       2074.78       2081.08       111.85 o
 -10   2  17       3838.83       3832.30       227.58 o
  -8   2  17       1839.70       1812.57        97.38 o
  -6   2  17       1637.27       1507.96        76.32 o
  -4   2  17       4716.66       4923.16        85.18 o
  -2   2  17         17.83        -66.55        66.55 o
   0   2  17         94.62        -44.09        97.16 o
   2   2  17         45.89         66.96        95.52 o
 -11   3  17          1.79        -35.41        73.92 o
  -9   3  17       1090.33        909.57       101.37 o
  -7   3  17        568.28        668.03        87.65 o
  -5   3  17        160.09         14.28        67.29 o
  -3   3  17       1767.51       1826.51        85.27 o
  -1   3  17        426.93        317.00        98.40 o
   1   3  17         23.67         67.97        92.85 o
 -10   4  17       2129.29       1811.53        79.62 o
  -8   4  17        740.80        867.26       154.87 o
  -6   4  17        398.13        371.27        80.75 o
  -4   4  17       2206.89       2272.69        98.42 o
  -2   4  17        200.18        155.48        86.73 o
   0   4  17        238.83        252.22       107.06 o
  -9   5  17       4011.35       4013.54       106.37 o
  -7   5  17        387.95        418.70       119.25 o
  -5   5  17       1228.84       1167.77        92.79 o
  -3   5  17       3527.60       3705.46       180.78 o
  -1   5  17        572.08        551.70        96.86 o
  -8   6  17        595.52        513.01       108.03 o
  -6   6  17        199.26        151.76        86.75 o
  -4   6  17       1520.58       1442.38        99.32 o
  -2   6  17        151.74        142.56        96.01 o
   0   6  17        545.92        571.42       123.49 o
  -7   7  17        400.05        457.84        97.19 o
  -5   7  17          0.93         81.91        96.10 o
  -3   7  17        719.10        612.23        96.64 o
 -10   0  18       5841.27       4721.94       136.25 o
  -8   0  18       3264.87       2982.28       228.25 o
  -6   0  18       1113.08       1155.82       140.81 o
  -4   0  18        806.70        695.92       140.41 o
  -2   0  18       1351.99       1422.00       204.37 o
   0   0  18        310.65        241.25       151.44 o
  -9   1  18          1.08         92.65        90.56 o
  -7   1  18        483.54        359.75        89.24 o
  -5   1  18         79.90        125.83        98.10 o
  -3   1  18        146.83        203.69        80.31 o
  -1   1  18        253.21        282.68        87.36 o
  -8   2  18       1137.09        945.61       118.32 o
  -6   2  18        323.34        476.72        87.97 o
  -4   2  18       1031.23        825.69        89.29 o
  -2   2  18        414.86        357.17        87.29 o
   0   2  18        114.15         41.24        95.74 o
  -9   3  18        179.15        261.89       112.62 o
  -7   3  18       2119.67       1972.04       133.09 o
  -5   3  18        211.33        194.04       102.62 o
  -3   3  18          0.43        148.26        86.18 o
  -1   3  18       1197.77        950.31       107.47 o
  -8   4  18         58.08        -79.19        84.22 o
  -6   4  18       4374.93       3847.24       102.82 o
  -4   4  18        325.30        321.13        97.95 o
  -2   4  18         98.63        -24.11        96.34 o
  -7   5  18         25.54         33.13        78.73 o
  -5   5  18          7.06        -79.46        79.46 o
  -3   5  18        120.94         81.19        77.88 o
  -7   1  19       1131.43        829.46        93.85 o
  -5   1  19        463.46        358.88        87.95 o
  -3   1  19        255.56        194.29        99.83 o
  -6   2  19        143.93        120.78        80.93 o
  -4   2  19        640.80        410.76        81.46 o
                                                
